# Supplementary material for: 2-[(E)-4-Diethyl­amino-2-hy­droxy­benzyl­idene]hydrazinecarboxamide
Source: Acta Crystallogr Sect E Struct Rep Online. 2012 Jan 14;68(Pt 2):o380. doi: 10.1107/S1600536812000311 (PMC3275058; doi:10.1107/S1600536812000311)
Supplement: Supplementary file 1 [file e-68-0o380-sup1.cif]

##############################################################################
#                                                                            #
# This CIF contains the data in a paper accepted for publication in          #
# Acta Crystallographica Section E. It conforms to the requirements of       #
# Notes for Authors for Acta Crystallographica Section E, and has been       #
# peer reviewed under the auspices of the IUCr Commission on Journals.       #
#                                                                            #
# Full details of the Crystallographic Information File format               #
# are given in the paper "The Crystallographic Information File (CIF):       #
# a New Standard Archive File for Crystallography" by S. R. Hall, F. H.      #
# Allen and I. D. Brown [Acta Cryst. (1991), A47, 655-685].                  #
#                                                                            #
# The current version of the core CIF dictionary is obtainable from          #
# ftp://ftp.iucr.org/pub/cif_core.dic.                                       #
#                                                                            #
# Software is freely available for graphical display of the structure(s)     #
# in this CIF. For information consult the CIF software page                 #
# http://www.iucr.org/resources/cif/software.                                #
#                                                                            #
# This file may be used for bona fide research purposes within the           #
# scientific community so long as proper attribution is given to the journal # 
# article from which it was obtained.                                        #
#                                                                            #
##############################################################################
data_global
_audit_creation_method     'form.cif (version 2.0)'
_journal_data_validation_number     ?
_journal_date_recd_electronic     2011-12-16
_journal_date_accepted     2012-01-04
_journal_name_full     'Acta Crystallographica, Section E'
_journal_year     2012
_journal_volume     68
_journal_issue      2
_journal_page_first     o380
_journal_page_last     o380
_journal_paper_category     QO
_journal_paper_doi     10.1107/S1600536812000311
_journal_coeditor_code     HB6571
_publ_contact_author_name     'Prof. Fun, Hoong-Kun'
_publ_contact_author_address
;
      X-ray Crystallography Unit
      School of Physics
      Universiti Sains Malaysia
      11800 USM, Penang
      MALAYSIA
;
_publ_contact_author_email     'hkfun@usm.my'
_publ_contact_author_fax     '604 6579150'
_publ_contact_author_phone     '604 6533652'
_publ_section_title
;
2-[(<i>E</i>)-4-Diethylamino-2-hydroxybenzylidene]hydrazinecarboxamide
;
loop_
    _publ_author_name
    _publ_author_footnote
    _publ_author_address
    'Fun, Hoong-Kun'
;
Visiting Professor, College of Pharmacy, King Saud University, Riyadh,
Saudi Arabia. Thomson Reuters ResearcherID: A-3561-2009.
;
;
X-ray Crystallography Unit
School of Physics
Universiti Sains Malaysia
11800 USM, Penang
Malaysia
;
    'Chin Wei Ooi' ?
;
X-ray Crystallography Unit
School of Physics
Universiti Sains Malaysia
11800 USM, Penang
Malaysia
;
    'Shridhar Malladi' ?
;
Medicinal Chemistry Division
Department of Chemistry
National Institute of Technology-Karnataka
Surathkal
Mangalore 575 025
India
;
    'Arun M. Isloor ' ?
;
Medicinal Chemistry Division
Department of Chemistry
National Institute of Technology-Karnataka
Surathkal
Mangalore 575 025
India
;
    'Kammasandra N. Shivananda' ?
;
Schulich Faculty of Chemistry,
Technion Israel Institute of Technology,
Haifa-Israel
;
data_I
_audit_creation_method     SHELXL-97
_chemical_name_systematic
;
2-[(<i>E</i>)-4-Diethylamino-2-hydroxybenzylidene]hydrazinecarboxamide
;
_chemical_name_common     ?
_chemical_formula_moiety     'C12 H18 N4 O2'
_chemical_formula_sum     'C12 H18 N4 O2'
_chemical_formula_iupac     'C12 H18 N4 O2'
_chemical_formula_weight     250.30
_chemical_melting_point     ?
_symmetry_cell_setting     triclinic
_symmetry_space_group_name_H-M     'P -1'
_symmetry_space_group_name_Hall     '-P 1'
loop_
    _symmetry_equiv_pos_as_xyz
    'x, y, z'
    '-x, -y, -z'
_cell_length_a     8.794(2)
_cell_length_b     12.532(3)
_cell_length_c     14.292(5)
_cell_angle_alpha     112.911(7)
_cell_angle_beta     96.033(7)
_cell_angle_gamma     107.296(5)
_cell_volume     1340.8(7)
_cell_formula_units_Z     4
_cell_measurement_reflns_used     1473
_cell_measurement_theta_min     2.51
_cell_measurement_theta_max     21.65
_cell_measurement_temperature     296(2)
_exptl_crystal_description     'plate'
_exptl_crystal_colour     'colourless'
_exptl_crystal_size_max     0.35
_exptl_crystal_size_mid     0.12
_exptl_crystal_size_min     0.03
_exptl_crystal_density_diffrn     1.240
_exptl_crystal_density_meas     ?
_exptl_crystal_density_method     'not measured'
_exptl_crystal_F_000     536
_exptl_absorpt_coefficient_mu     0.087
_exptl_absorpt_correction_type     multi-scan
_exptl_absorpt_process_details     '(<i>SADABS</i>; Bruker, 2009)'
_exptl_absorpt_correction_T_min     0.9700
_exptl_absorpt_correction_T_max     0.9977
_exptl_special_details
;
;
_diffrn_ambient_temperature     296(2)
_diffrn_radiation_type     MoK\a
_diffrn_radiation_wavelength     0.71073
_diffrn_radiation_source     'fine-focus sealed tube'
_diffrn_radiation_monochromator     graphite
_diffrn_measurement_device_type     'Bruker APEX DUO CCD'
_diffrn_measurement_method     '\f and \w scans'
_diffrn_detector_area_resol_mean     ?
_diffrn_reflns_number     15373
_diffrn_reflns_av_R_equivalents     0.0820
_diffrn_reflns_av_sigmaI/netI     0.0808
_diffrn_reflns_theta_min     1.90
_diffrn_reflns_theta_max     25.00
_diffrn_reflns_theta_full     25.00
_diffrn_measured_fraction_theta_max     0.965
_diffrn_measured_fraction_theta_full     0.965
_diffrn_reflns_limit_h_min     -10
_diffrn_reflns_limit_h_max     10
_diffrn_reflns_limit_k_min     -14
_diffrn_reflns_limit_k_max     14
_diffrn_reflns_limit_l_min     -16
_diffrn_reflns_limit_l_max     16
_diffrn_standards_number     0
_diffrn_standards_interval_count     ?
_diffrn_standards_interval_time     .
_diffrn_standards_decay_%     .
_refine_special_details
;
Refinement of <i>F</i>^2^ against ALL reflections. The weighted <i>R</i>-factor
<i>wR</i> and goodness of fit <i>S</i> are based on <i>F</i>^2^, conventional
<i>R</i>-factors <i>R</i> are based on <i>F</i>, with <i>F</i> set to zero for
negative <i>F</i>^2^. The threshold expression of <i>F</i>^2^ >
\s(<i>F</i>^2^) is used only for calculating <i>R</i>-factors(gt) <i>etc</i>.
and is not relevant to the choice of reflections for refinement.
<i>R</i>-factors based on <i>F</i>^2^ are statistically about twice as large
as those based on <i>F</i>, and <i>R</i>- factors based on ALL data will be
even larger.
;
_reflns_number_total     4567
_reflns_number_gt     2179
_reflns_threshold_expression     I>2\s(I)
_refine_ls_structure_factor_coef     Fsqd
_refine_ls_matrix_type     full
_refine_ls_R_factor_all     0.1448
_refine_ls_R_factor_gt     0.0680
_refine_ls_wR_factor_gt     0.1676
_refine_ls_wR_factor_ref     0.2198
_refine_ls_goodness_of_fit_ref     1.000
_refine_ls_restrained_S_all     1.000
_refine_ls_number_reflns     4567
_refine_ls_number_parameters     378
_refine_ls_number_restraints     0
_refine_ls_hydrogen_treatment     constr
_refine_ls_weighting_scheme     calc
_refine_ls_weighting_details
                 'calc w=1/[\s^2^(Fo^2^)+(0.1117P)^2^] where P=(Fo^2^+2Fc^2^)/3'
_atom_sites_solution_hydrogens     geom
_atom_sites_solution_primary     direct
_atom_sites_solution_secondary     difmap
_refine_ls_shift/su_max     0.000
_refine_ls_shift/su_mean     0.000
_refine_diff_density_max     0.365
_refine_diff_density_min     -0.226
_refine_ls_extinction_method     'SHELXTL (Sheldrick, 2008)'
_refine_ls_extinction_coef     0.020(5)
_refine_ls_extinction_expression
                                  'Fc^*^=kFc[1+0.001xFc^2^\l^3^/sin(2\q)]^-1/4^'
loop_
    _atom_type_symbol
    _atom_type_description
    _atom_type_scat_dispersion_real
    _atom_type_scat_dispersion_imag
    _atom_type_scat_source
    'C' 'C' 0.0033 0.0016
                         'International Tables Vol C Tables 4.2.6.8 and 6.1.1.4'
    'H' 'H' 0.0000 0.0000
                         'International Tables Vol C Tables 4.2.6.8 and 6.1.1.4'
    'N' 'N' 0.0061 0.0033
                         'International Tables Vol C Tables 4.2.6.8 and 6.1.1.4'
    'O' 'O' 0.0106 0.0060
                         'International Tables Vol C Tables 4.2.6.8 and 6.1.1.4'
_computing_data_collection     'APEX2 (Bruker, 2009)'
_computing_cell_refinement     'SAINT (Bruker, 2009)'
_computing_data_reduction     'SAINT (Bruker, 2009)'
_computing_structure_solution     'SHELXTL (Sheldrick, 2008)'
_computing_structure_refinement     'SHELXTL (Sheldrick, 2008)'
_computing_molecular_graphics     'SHELXTL (Sheldrick, 2008)'
_computing_publication_material
;
SHELXTL (Sheldrick, 2008) and PLATON (Spek, 2009)
;
loop_
    _atom_site_type_symbol
    _atom_site_label
    _atom_site_fract_x
    _atom_site_fract_y
    _atom_site_fract_z
    _atom_site_U_iso_or_equiv
    _atom_site_adp_type
    _atom_site_calc_flag
    _atom_site_refinement_flags
    _atom_site_occupancy
    _atom_site_symmetry_multiplicity
    _atom_site_disorder_assembly
    _atom_site_disorder_group
    O O1A 0.6655(3) 0.1779(3) 0.2307(2) 0.0701(8) Uani d . 1 1 . .
    H H1O1 0.5606 0.1487 0.2032 0.105 Uiso d R 1 1 . .
    O O2A -0.0328(3) -0.0381(2) 0.10768(18) 0.0570(7) Uani d . 1 1 . .
    N N1A 1.139(2) 0.3932(17) 0.1487(15) 0.071(4) Uani d P 0.59(2) 1 A 1
    C C9A 1.2352(15) 0.4443(17) 0.2568(12) 0.069(4) Uani d P 0.59(2) 1 A 1
    H H9AA 1.1634 0.4606 0.3032 0.082 Uiso calc PR 0.59(2) 1 A 1
    H H9AB 1.3202 0.5237 0.2735 0.082 Uiso calc PR 0.59(2) 1 A 1
    C C10A 1.3145(18) 0.3656(12) 0.2799(14) 0.091(4) Uani d P 0.59(2) 1 A 1
    H H10A 1.3591 0.4007 0.3542 0.136 Uiso calc PR 0.59(2) 1 A 1
    H H10B 1.4014 0.3617 0.2448 0.136 Uiso calc PR 0.59(2) 1 A 1
    H H10C 1.2345 0.2830 0.2556 0.136 Uiso calc PR 0.59(2) 1 A 1
    C C11A 1.2166(18) 0.4446(19) 0.0825(13) 0.089(5) Uani d P 0.59(2) 1 A 1
    H H11A 1.3022 0.5253 0.1271 0.107 Uiso calc PR 0.59(2) 1 A 1
    H H11B 1.1350 0.4577 0.0415 0.107 Uiso calc PR 0.59(2) 1 A 1
    C C12A 1.290(2) 0.3647(14) 0.0100(13) 0.112(5) Uani d P 0.59(2) 1 A 1
    H H12A 1.3312 0.4013 -0.0344 0.169 Uiso calc PR 0.59(2) 1 A 1
    H H12B 1.2070 0.2833 -0.0325 0.169 Uiso calc PR 0.59(2) 1 A 1
    H H12C 1.3780 0.3579 0.0499 0.169 Uiso calc PR 0.59(2) 1 A 1
    N N1X 1.137(4) 0.338(2) 0.126(3) 0.082(7) Uani d P 0.41(2) 1 A 2
    C C9X 1.248(2) 0.355(2) 0.2198(17) 0.082(6) Uani d P 0.41(2) 1 A 2
    H H9XA 1.3568 0.3644 0.2079 0.098 Uiso calc PR 0.41(2) 1 A 2
    H H9XB 1.2082 0.2828 0.2328 0.098 Uiso calc PR 0.41(2) 1 A 2
    C C10X 1.258(3) 0.469(2) 0.313(2) 0.102(7) Uani d P 0.41(2) 1 A 2
    H H10D 1.3259 0.4764 0.3746 0.153 Uiso calc PR 0.41(2) 1 A 2
    H H10E 1.1499 0.4616 0.3230 0.153 Uiso calc PR 0.41(2) 1 A 2
    H H10F 1.3055 0.5414 0.3026 0.153 Uiso calc PR 0.41(2) 1 A 2
    C C11X 1.230(2) 0.372(2) 0.0587(18) 0.079(6) Uani d P 0.41(2) 1 A 2
    H H11C 1.1754 0.3083 -0.0126 0.095 Uiso calc PR 0.41(2) 1 A 2
    H H11D 1.3367 0.3662 0.0756 0.095 Uiso calc PR 0.41(2) 1 A 2
    C C12X 1.262(3) 0.496(2) 0.0576(17) 0.110(7) Uani d P 0.41(2) 1 A 2
    H H12D 1.3144 0.4983 0.0024 0.166 Uiso calc PR 0.41(2) 1 A 2
    H H12E 1.3331 0.5608 0.1238 0.166 Uiso calc PR 0.41(2) 1 A 2
    H H12F 1.1600 0.5070 0.0460 0.166 Uiso calc PR 0.41(2) 1 A 2
    N N2A 0.3762(3) 0.1003(3) 0.1066(2) 0.0506(8) Uani d . 1 1 A .
    N N3A 0.2069(3) 0.0468(3) 0.0751(2) 0.0549(8) Uani d . 1 1 . .
    H H1N3 0.1478 0.0326 0.0095 0.066 Uiso d R 1 1 . .
    N N4A 0.2015(4) 0.0214(3) 0.2272(3) 0.0679(10) Uani d . 1 1 . .
    H H1N4 0.2962 0.0631 0.2488 0.081 Uiso d R 1 1 . .
    H H2N4 0.1436 -0.0001 0.2695 0.081 Uiso d R 1 1 . .
    C C1A 0.7295(4) 0.2133(3) 0.1602(3) 0.0518(10) Uani d . 1 1 . .
    C C2A 0.8972(4) 0.2705(4) 0.1830(3) 0.0627(11) Uani d . 1 1 A .
    H H2AA 0.9617 0.2838 0.2453 0.075 Uiso calc R 1 1 . .
    C C3A 0.9731(5) 0.3092(4) 0.1144(3) 0.0661(12) Uani d . 1 1 . .
    C C4A 0.8712(5) 0.2833(4) 0.0200(3) 0.0695(12) Uani d . 1 1 A .
    H H4AA 0.9174 0.3053 -0.0286 0.083 Uiso calc R 1 1 . .
    C C5A 0.7041(5) 0.2256(4) -0.0015(3) 0.0612(11) Uani d . 1 1 . .
    H H5AA 0.6401 0.2099 -0.0650 0.073 Uiso calc R 1 1 A .
    C C6A 0.6255(4) 0.1896(3) 0.0660(3) 0.0456(9) Uani d . 1 1 A .
    C C7A 0.4491(4) 0.1316(3) 0.0425(3) 0.0512(9) Uani d . 1 1 . .
    H H7AA 0.3859 0.1162 -0.0210 0.061 Uiso calc R 1 1 A .
    C C8A 0.1193(5) 0.0088(3) 0.1376(3) 0.0509(9) Uani d . 1 1 . .
    O O1B 0.5150(3) 0.1937(3) 0.4058(2) 0.0696(8) Uani d . 1 1 . .
    H H2O1 0.6021 0.1737 0.4043 0.104 Uiso d R 1 1 . .
    O O2B 1.0082(3) -0.0267(2) 0.36887(19) 0.0561(7) Uani d . 1 1 . .
    N N1B 0.2108(5) 0.3598(4) 0.6416(3) 0.0821(12) Uani d . 1 1 . .
    N N2B 0.7297(3) 0.1094(3) 0.4683(2) 0.0492(8) Uani d . 1 1 . .
    N N3B 0.8512(4) 0.0593(3) 0.4610(2) 0.0528(8) Uani d . 1 1 . .
    H H2N3 0.8853 0.0467 0.5226 0.063 Uiso d R 1 1 . .
    N N4B 0.8368(4) 0.0353(3) 0.2920(3) 0.0699(10) Uani d . 1 1 . .
    H H3N4 0.8593 0.0056 0.2389 0.084 Uiso d R 1 1 . .
    H H4N4 0.7739 0.0806 0.3003 0.084 Uiso d R 1 1 . .
    C C1B 0.4775(4) 0.2152(3) 0.4999(3) 0.0496(9) Uani d . 1 1 . .
    C C2B 0.3629(5) 0.2704(4) 0.5218(3) 0.0606(11) Uani d . 1 1 . .
    H H2BA 0.3142 0.2893 0.4723 0.073 Uiso calc R 1 1 . .
    C C3B 0.3186(5) 0.2987(4) 0.6184(3) 0.0578(10) Uani d . 1 1 . .
    C C4B 0.3893(5) 0.2639(4) 0.6874(3) 0.0580(11) Uani d . 1 1 . .
    H H4BA 0.3599 0.2783 0.7506 0.070 Uiso calc R 1 1 . .
    C C5B 0.5022(5) 0.2086(3) 0.6638(3) 0.0525(10) Uani d . 1 1 . .
    H H5BA 0.5465 0.1861 0.7120 0.063 Uiso calc R 1 1 . .
    C C6B 0.5538(4) 0.1842(3) 0.5718(3) 0.0446(9) Uani d . 1 1 . .
    C C7B 0.6773(4) 0.1298(3) 0.5521(3) 0.0495(9) Uani d . 1 1 . .
    H H7BA 0.7206 0.1086 0.6016 0.059 Uiso calc R 1 1 . .
    C C8B 0.9039(5) 0.0206(4) 0.3727(3) 0.0517(9) Uani d . 1 1 . .
    C C9B 0.1244(7) 0.3852(6) 0.5621(5) 0.0962(17) Uani d . 1 1 . .
    H H9BA 0.1035 0.3187 0.4926 0.115 Uiso calc R 1 1 . .
    H H9BB 0.0194 0.3879 0.5756 0.115 Uiso calc R 1 1 . .
    C C10B 0.2252(8) 0.5042(6) 0.5667(5) 0.122(2) Uani d . 1 1 . .
    H H10G 0.1741 0.5160 0.5106 0.183 Uiso calc R 1 1 . .
    H H10H 0.3325 0.5040 0.5598 0.183 Uiso calc R 1 1 . .
    H H10I 0.2352 0.5709 0.6328 0.183 Uiso calc R 1 1 . .
    C C11B 0.1968(6) 0.4216(5) 0.7525(4) 0.0918(16) Uani d . 1 1 . .
    H H11E 0.2921 0.4322 0.8009 0.110 Uiso calc R 1 1 . .
    H H11F 0.1945 0.5034 0.7675 0.110 Uiso calc R 1 1 . .
    C C12B 0.0490(7) 0.3475(5) 0.7673(5) 0.1114(19) Uani d . 1 1 . .
    H H12G 0.0302 0.3956 0.8329 0.167 Uiso calc R 1 1 . .
    H H12H 0.0618 0.2742 0.7679 0.167 Uiso calc R 1 1 . .
    H H12I -0.0430 0.3234 0.7111 0.167 Uiso calc R 1 1 . .
loop_
    _atom_site_aniso_label
    _atom_site_aniso_U_11
    _atom_site_aniso_U_22
    _atom_site_aniso_U_33
    _atom_site_aniso_U_12
    _atom_site_aniso_U_13
    _atom_site_aniso_U_23
    O1A 0.0498(16) 0.119(2) 0.0724(19) 0.0315(15) 0.0236(14) 0.0708(18)
    O2A 0.0424(15) 0.0861(19) 0.0444(15) 0.0184(13) 0.0128(12) 0.0342(14)
    N1A 0.043(5) 0.092(10) 0.066(7) -0.007(7) 0.010(4) 0.048(8)
    C9A 0.051(6) 0.079(9) 0.055(8) 0.006(5) 0.003(6) 0.026(8)
    C10A 0.096(8) 0.096(8) 0.080(9) 0.049(6) 0.010(7) 0.031(7)
    C11A 0.062(7) 0.101(13) 0.099(10) 0.017(8) 0.020(6) 0.050(10)
    C12A 0.099(9) 0.158(12) 0.109(10) 0.059(8) 0.049(7) 0.074(9)
    N1X 0.061(9) 0.095(16) 0.098(16) 0.012(13) 0.022(10) 0.062(15)
    C9X 0.052(10) 0.095(12) 0.078(14) 0.009(8) 0.019(9) 0.031(11)
    C10X 0.100(13) 0.088(13) 0.086(15) 0.003(10) 0.009(12) 0.033(14)
    C11X 0.056(9) 0.117(16) 0.087(14) 0.027(10) 0.041(8) 0.065(13)
    C12X 0.115(14) 0.092(15) 0.096(13) -0.002(11) 0.008(10) 0.050(10)
    N2A 0.0417(17) 0.063(2) 0.053(2) 0.0194(14) 0.0159(15) 0.0309(16)
    N3A 0.0400(17) 0.081(2) 0.0468(19) 0.0167(15) 0.0135(14) 0.0355(17)
    N4A 0.0446(18) 0.109(3) 0.057(2) 0.0194(18) 0.0134(16) 0.050(2)
    C1A 0.049(2) 0.069(3) 0.058(3) 0.0273(19) 0.0218(19) 0.042(2)
    C2A 0.044(2) 0.094(3) 0.064(3) 0.022(2) 0.014(2) 0.051(2)
    C3A 0.044(2) 0.095(3) 0.068(3) 0.017(2) 0.019(2) 0.050(3)
    C4A 0.059(3) 0.091(3) 0.062(3) 0.017(2) 0.025(2) 0.042(2)
    C5A 0.054(2) 0.084(3) 0.047(2) 0.016(2) 0.0153(19) 0.037(2)
    C6A 0.041(2) 0.060(2) 0.043(2) 0.0175(17) 0.0136(16) 0.0292(18)
    C7A 0.053(2) 0.066(2) 0.040(2) 0.0213(19) 0.0141(18) 0.0277(19)
    C8A 0.051(2) 0.064(2) 0.039(2) 0.0183(19) 0.0141(18) 0.0258(18)
    O1B 0.0695(18) 0.114(2) 0.0463(17) 0.0531(17) 0.0241(14) 0.0401(16)
    O2B 0.0627(16) 0.0853(19) 0.0542(16) 0.0473(15) 0.0307(13) 0.0453(14)
    N1B 0.095(3) 0.126(3) 0.074(3) 0.080(3) 0.047(2) 0.057(2)
    N2B 0.0505(18) 0.065(2) 0.0472(19) 0.0304(16) 0.0174(15) 0.0310(16)
    N3B 0.0597(19) 0.077(2) 0.0467(19) 0.0416(17) 0.0217(15) 0.0378(16)
    N4B 0.085(2) 0.121(3) 0.050(2) 0.070(2) 0.0355(18) 0.055(2)
    C1B 0.047(2) 0.067(2) 0.037(2) 0.0248(19) 0.0114(17) 0.0225(19)
    C2B 0.060(2) 0.085(3) 0.051(2) 0.038(2) 0.017(2) 0.036(2)
    C3B 0.057(2) 0.069(3) 0.058(3) 0.034(2) 0.025(2) 0.028(2)
    C4B 0.059(2) 0.073(3) 0.055(3) 0.031(2) 0.027(2) 0.032(2)
    C5B 0.060(2) 0.065(2) 0.042(2) 0.023(2) 0.0192(18) 0.0322(19)
    C6B 0.044(2) 0.050(2) 0.039(2) 0.0169(17) 0.0096(16) 0.0198(17)
    C7B 0.049(2) 0.058(2) 0.046(2) 0.0223(18) 0.0116(18) 0.0255(19)
    C8B 0.057(2) 0.069(3) 0.046(2) 0.030(2) 0.0189(19) 0.036(2)
    C9B 0.100(4) 0.128(5) 0.113(5) 0.075(4) 0.060(4) 0.073(4)
    C10B 0.141(5) 0.137(5) 0.110(5) 0.067(5) 0.046(4) 0.059(4)
    C11B 0.090(4) 0.121(4) 0.114(4) 0.070(3) 0.062(3) 0.069(4)
    C12B 0.110(5) 0.130(5) 0.100(4) 0.049(4) 0.041(4) 0.049(4)
_geom_special_details
;
All e.s.d.'s (except the e.s.d. in the dihedral angle between two l.s. planes)
are estimated using the full covariance matrix. The cell e.s.d.'s are taken
into account individually in the estimation of e.s.d.'s in distances, angles
and torsion angles; correlations between e.s.d.'s in cell parameters are only
used when they are defined by crystal symmetry. An approximate (isotropic)
treatment of cell e.s.d.'s is used for estimating e.s.d.'s involving l.s.
planes.
;
loop_
    _geom_bond_atom_site_label_1
    _geom_bond_atom_site_label_2
    _geom_bond_site_symmetry_2
    _geom_bond_distance
    _geom_bond_publ_flag
    O1A C1A . 1.360(4) ?
    O1A H1O1 . 0.8662 ?
    O2A C8A . 1.239(4) ?
    N1A C3A . 1.418(19) ?
    N1A C11A . 1.46(3) ?
    N1A C9A . 1.46(2) ?
    C9A C10A . 1.48(3) ?
    C9A H9AA . 0.9700 ?
    C9A H9AB . 0.9700 ?
    C10A H10A . 0.9600 ?
    C10A H10B . 0.9600 ?
    C10A H10C . 0.9600 ?
    C11A C12A . 1.49(2) ?
    C11A H11A . 0.9700 ?
    C11A H11B . 0.9700 ?
    C12A H12A . 0.9600 ?
    C12A H12B . 0.9600 ?
    C12A H12C . 0.9600 ?
    N1X C3A . 1.35(3) ?
    N1X C11X . 1.44(4) ?
    N1X C9X . 1.47(4) ?
    C9X C10X . 1.50(4) ?
    C9X H9XA . 0.9700 ?
    C9X H9XB . 0.9700 ?
    C10X H10D . 0.9600 ?
    C10X H10E . 0.9600 ?
    C10X H10F . 0.9600 ?
    C11X C12X . 1.50(3) ?
    C11X H11C . 0.9700 ?
    C11X H11D . 0.9700 ?
    C12X H12D . 0.9600 ?
    C12X H12E . 0.9600 ?
    C12X H12F . 0.9600 ?
    N2A C7A . 1.287(4) ?
    N2A N3A . 1.378(4) ?
    N3A C8A . 1.369(4) ?
    N3A H1N3 . 0.9445 ?
    N4A C8A . 1.330(5) ?
    N4A H1N4 . 0.7896 ?
    N4A H2N4 . 0.8989 ?
    C1A C2A . 1.373(5) ?
    C1A C6A . 1.415(5) ?
    C2A C3A . 1.399(5) ?
    C2A H2AA . 0.9300 ?
    C3A C4A . 1.400(6) ?
    C4A C5A . 1.371(5) ?
    C4A H4AA . 0.9300 ?
    C5A C6A . 1.381(5) ?
    C5A H5AA . 0.9300 ?
    C6A C7A . 1.442(5) ?
    C7A H7AA . 0.9300 ?
    O1B C1B . 1.361(4) ?
    O1B H2O1 . 0.8740 ?
    O2B C8B . 1.227(4) ?
    N1B C3B . 1.376(5) ?
    N1B C9B . 1.487(6) ?
    N1B C11B . 1.506(6) ?
    N2B C7B . 1.288(4) ?
    N2B N3B . 1.385(4) ?
    N3B C8B . 1.350(5) ?
    N3B H2N3 . 0.9855 ?
    N4B C8B . 1.340(4) ?
    N4B H3N4 . 0.7808 ?
    N4B H4N4 . 0.8898 ?
    C1B C2B . 1.381(5) ?
    C1B C6B . 1.406(5) ?
    C2B C3B . 1.414(5) ?
    C2B H2BA . 0.9300 ?
    C3B C4B . 1.385(5) ?
    C4B C5B . 1.371(5) ?
    C4B H4BA . 0.9300 ?
    C5B C6B . 1.387(5) ?
    C5B H5BA . 0.9300 ?
    C6B C7B . 1.442(5) ?
    C7B H7BA . 0.9300 ?
    C9B C10B . 1.464(7) ?
    C9B H9BA . 0.9700 ?
    C9B H9BB . 0.9700 ?
    C10B H10G . 0.9600 ?
    C10B H10H . 0.9600 ?
    C10B H10I . 0.9600 ?
    C11B C12B . 1.446(7) ?
    C11B H11E . 0.9700 ?
    C11B H11F . 0.9700 ?
    C12B H12G . 0.9600 ?
    C12B H12H . 0.9600 ?
    C12B H12I . 0.9600 ?
loop_
    _geom_angle_atom_site_label_1
    _geom_angle_atom_site_label_2
    _geom_angle_atom_site_label_3
    _geom_angle_site_symmetry_1
    _geom_angle_site_symmetry_3
    _geom_angle
    _geom_angle_publ_flag
    C1A O1A H1O1 . . 102.4 ?
    C3A N1A C11A . . 121.8(15) ?
    C3A N1A C9A . . 121.6(15) ?
    C11A N1A C9A . . 116.2(14) ?
    N1A C9A C10A . . 116(2) ?
    N1A C9A H9AA . . 108.3 ?
    C10A C9A H9AA . . 108.3 ?
    N1A C9A H9AB . . 108.3 ?
    C10A C9A H9AB . . 108.3 ?
    H9AA C9A H9AB . . 107.4 ?
    N1A C11A C12A . . 114(2) ?
    N1A C11A H11A . . 108.7 ?
    C12A C11A H11A . . 108.7 ?
    N1A C11A H11B . . 108.7 ?
    C12A C11A H11B . . 108.7 ?
    H11A C11A H11B . . 107.6 ?
    C3A N1X C11X . . 126(3) ?
    C3A N1X C9X . . 124(2) ?
    C11X N1X C9X . . 110(2) ?
    N1X C9X C10X . . 110(3) ?
    N1X C9X H9XA . . 109.6 ?
    C10X C9X H9XA . . 109.6 ?
    N1X C9X H9XB . . 109.6 ?
    C10X C9X H9XB . . 109.6 ?
    H9XA C9X H9XB . . 108.1 ?
    C9X C10X H10D . . 109.5 ?
    C9X C10X H10E . . 109.5 ?
    H10D C10X H10E . . 109.5 ?
    C9X C10X H10F . . 109.5 ?
    H10D C10X H10F . . 109.5 ?
    H10E C10X H10F . . 109.5 ?
    N1X C11X C12X . . 121(3) ?
    N1X C11X H11C . . 107.1 ?
    C12X C11X H11C . . 107.1 ?
    N1X C11X H11D . . 107.1 ?
    C12X C11X H11D . . 107.1 ?
    H11C C11X H11D . . 106.8 ?
    C11X C12X H12D . . 109.5 ?
    C11X C12X H12E . . 109.5 ?
    H12D C12X H12E . . 109.5 ?
    C11X C12X H12F . . 109.5 ?
    H12D C12X H12F . . 109.5 ?
    H12E C12X H12F . . 109.5 ?
    C7A N2A N3A . . 116.3(3) ?
    C8A N3A N2A . . 120.3(3) ?
    C8A N3A H1N3 . . 117.9 ?
    N2A N3A H1N3 . . 121.8 ?
    C8A N4A H1N4 . . 119.2 ?
    C8A N4A H2N4 . . 118.2 ?
    H1N4 N4A H2N4 . . 120.5 ?
    O1A C1A C2A . . 117.6(3) ?
    O1A C1A C6A . . 120.6(3) ?
    C2A C1A C6A . . 121.8(3) ?
    C1A C2A C3A . . 121.3(4) ?
    C1A C2A H2AA . . 119.3 ?
    C3A C2A H2AA . . 119.3 ?
    N1X C3A C2A . . 119.4(14) ?
    N1X C3A C4A . . 121.0(15) ?
    C2A C3A C4A . . 117.1(4) ?
    C2A C3A N1A . . 120.6(9) ?
    C4A C3A N1A . . 121.0(9) ?
    C5A C4A C3A . . 120.6(4) ?
    C5A C4A H4AA . . 119.7 ?
    C3A C4A H4AA . . 119.7 ?
    C4A C5A C6A . . 123.5(4) ?
    C4A C5A H5AA . . 118.3 ?
    C6A C5A H5AA . . 118.3 ?
    C5A C6A C1A . . 115.7(3) ?
    C5A C6A C7A . . 122.3(3) ?
    C1A C6A C7A . . 122.0(3) ?
    N2A C7A C6A . . 122.1(3) ?
    N2A C7A H7AA . . 118.9 ?
    C6A C7A H7AA . . 118.9 ?
    O2A C8A N4A . . 122.5(3) ?
    O2A C8A N3A . . 119.0(3) ?
    N4A C8A N3A . . 118.5(3) ?
    C1B O1B H2O1 . . 110.1 ?
    C3B N1B C9B . . 121.2(4) ?
    C3B N1B C11B . . 121.1(4) ?
    C9B N1B C11B . . 117.0(4) ?
    C7B N2B N3B . . 116.0(3) ?
    C8B N3B N2B . . 122.0(3) ?
    C8B N3B H2N3 . . 124.0 ?
    N2B N3B H2N3 . . 113.6 ?
    C8B N4B H3N4 . . 117.2 ?
    C8B N4B H4N4 . . 120.9 ?
    H3N4 N4B H4N4 . . 121.8 ?
    O1B C1B C2B . . 116.7(3) ?
    O1B C1B C6B . . 121.5(3) ?
    C2B C1B C6B . . 121.8(3) ?
    C1B C2B C3B . . 120.8(4) ?
    C1B C2B H2BA . . 119.6 ?
    C3B C2B H2BA . . 119.6 ?
    N1B C3B C4B . . 122.4(4) ?
    N1B C3B C2B . . 120.3(4) ?
    C4B C3B C2B . . 117.3(4) ?
    C5B C4B C3B . . 120.8(4) ?
    C5B C4B H4BA . . 119.6 ?
    C3B C4B H4BA . . 119.6 ?
    C4B C5B C6B . . 123.5(4) ?
    C4B C5B H5BA . . 118.3 ?
    C6B C5B H5BA . . 118.3 ?
    C5B C6B C1B . . 115.8(3) ?
    C5B C6B C7B . . 121.4(3) ?
    C1B C6B C7B . . 122.8(3) ?
    N2B C7B C6B . . 122.3(3) ?
    N2B C7B H7BA . . 118.9 ?
    C6B C7B H7BA . . 118.9 ?
    O2B C8B N4B . . 123.1(4) ?
    O2B C8B N3B . . 119.6(3) ?
    N4B C8B N3B . . 117.4(3) ?
    C10B C9B N1B . . 109.9(5) ?
    C10B C9B H9BA . . 109.7 ?
    N1B C9B H9BA . . 109.7 ?
    C10B C9B H9BB . . 109.7 ?
    N1B C9B H9BB . . 109.7 ?
    H9BA C9B H9BB . . 108.2 ?
    C9B C10B H10G . . 109.5 ?
    C9B C10B H10H . . 109.5 ?
    H10G C10B H10H . . 109.5 ?
    C9B C10B H10I . . 109.5 ?
    H10G C10B H10I . . 109.5 ?
    H10H C10B H10I . . 109.5 ?
    C12B C11B N1B . . 110.8(5) ?
    C12B C11B H11E . . 109.5 ?
    N1B C11B H11E . . 109.5 ?
    C12B C11B H11F . . 109.5 ?
    N1B C11B H11F . . 109.5 ?
    H11E C11B H11F . . 108.1 ?
    C11B C12B H12G . . 109.5 ?
    C11B C12B H12H . . 109.5 ?
    H12G C12B H12H . . 109.5 ?
    C11B C12B H12I . . 109.5 ?
    H12G C12B H12I . . 109.5 ?
    H12H C12B H12I . . 109.5 ?
loop_
    _geom_torsion_atom_site_label_1
    _geom_torsion_atom_site_label_2
    _geom_torsion_atom_site_label_3
    _geom_torsion_atom_site_label_4
    _geom_torsion_site_symmetry_1
    _geom_torsion_site_symmetry_2
    _geom_torsion_site_symmetry_3
    _geom_torsion_site_symmetry_4
    _geom_torsion
    _geom_torsion_publ_flag
    C3A N1A C9A C10A . . . . 84.1(19) ?
    C11A N1A C9A C10A . . . . -102.9(19) ?
    C3A N1A C11A C12A . . . . -86.4(19) ?
    C9A N1A C11A C12A . . . . 101(2) ?
    C3A N1X C9X C10X . . . . -67(3) ?
    C11X N1X C9X C10X . . . . 106(2) ?
    C3A N1X C11X C12X . . . . 71(3) ?
    C9X N1X C11X C12X . . . . -101(3) ?
    C7A N2A N3A C8A . . . . 179.0(3) ?
    O1A C1A C2A C3A . . . . 179.6(4) ?
    C6A C1A C2A C3A . . . . 0.7(6) ?
    C11X N1X C3A C2A . . . . 176(2) ?
    C9X N1X C3A C2A . . . . -13(3) ?
    C11X N1X C3A C4A . . . . 15(3) ?
    C9X N1X C3A C4A . . . . -174.7(18) ?
    C11X N1X C3A N1A . . . . -84(5) ?
    C9X N1X C3A N1A . . . . 87(5) ?
    C1A C2A C3A N1X . . . . -164.5(14) ?
    C1A C2A C3A C4A . . . . -2.2(7) ?
    C1A C2A C3A N1A . . . . 164.9(10) ?
    C11A N1A C3A N1X . . . . 91(5) ?
    C9A N1A C3A N1X . . . . -97(5) ?
    C11A N1A C3A C2A . . . . -174.0(15) ?
    C9A N1A C3A C2A . . . . -1(2) ?
    C11A N1A C3A C4A . . . . -7(2) ?
    C9A N1A C3A C4A . . . . 165.2(13) ?
    N1X C3A C4A C5A . . . . 163.9(14) ?
    C2A C3A C4A C5A . . . . 1.9(7) ?
    N1A C3A C4A C5A . . . . -165.2(10) ?
    C3A C4A C5A C6A . . . . -0.1(7) ?
    C4A C5A C6A C1A . . . . -1.4(6) ?
    C4A C5A C6A C7A . . . . 178.6(4) ?
    O1A C1A C6A C5A . . . . -177.8(3) ?
    C2A C1A C6A C5A . . . . 1.1(6) ?
    O1A C1A C6A C7A . . . . 2.3(6) ?
    C2A C1A C6A C7A . . . . -178.9(3) ?
    N3A N2A C7A C6A . . . . 179.3(3) ?
    C5A C6A C7A N2A . . . . -178.6(4) ?
    C1A C6A C7A N2A . . . . 1.3(6) ?
    N2A N3A C8A O2A . . . . 179.5(3) ?
    N2A N3A C8A N4A . . . . -2.0(5) ?
    C7B N2B N3B C8B . . . . 172.5(3) ?
    O1B C1B C2B C3B . . . . -178.7(3) ?
    C6B C1B C2B C3B . . . . 0.4(6) ?
    C9B N1B C3B C4B . . . . -174.0(4) ?
    C11B N1B C3B C4B . . . . 16.0(7) ?
    C9B N1B C3B C2B . . . . 6.8(7) ?
    C11B N1B C3B C2B . . . . -163.2(4) ?
    C1B C2B C3B N1B . . . . 176.5(4) ?
    C1B C2B C3B C4B . . . . -2.7(6) ?
    N1B C3B C4B C5B . . . . -176.8(4) ?
    C2B C3B C4B C5B . . . . 2.4(6) ?
    C3B C4B C5B C6B . . . . 0.3(6) ?
    C4B C5B C6B C1B . . . . -2.6(5) ?
    C4B C5B C6B C7B . . . . 177.8(3) ?
    O1B C1B C6B C5B . . . . -178.7(3) ?
    C2B C1B C6B C5B . . . . 2.3(5) ?
    O1B C1B C6B C7B . . . . 0.8(5) ?
    C2B C1B C6B C7B . . . . -178.2(3) ?
    N3B N2B C7B C6B . . . . 178.5(3) ?
    C5B C6B C7B N2B . . . . -178.2(3) ?
    C1B C6B C7B N2B . . . . 2.2(5) ?
    N2B N3B C8B O2B . . . . -177.7(3) ?
    N2B N3B C8B N4B . . . . 1.7(5) ?
    C3B N1B C9B C10B . . . . -88.2(6) ?
    C11B N1B C9B C10B . . . . 82.1(5) ?
    C3B N1B C11B C12B . . . . -103.9(5) ?
    C9B N1B C11B C12B . . . . 85.7(6) ?
loop_
    _geom_hbond_atom_site_label_D
    _geom_hbond_atom_site_label_H
    _geom_hbond_atom_site_label_A
    _geom_hbond_site_symmetry_A
    _geom_hbond_distance_DH
    _geom_hbond_distance_HA
    _geom_hbond_distance_DA
    _geom_hbond_angle_DHA
    _geom_hbond_publ_flag
    O1A H1O1 N2A . 0.87 1.79 2.608(4) 157 yes
    O1B H2O1 N2B . 0.87 1.91 2.654(5) 142 yes
    N3A H1N3 O2A 2_555 0.95 1.90 2.832(4) 168 yes
    N3B H2N3 O2B 2_756 0.99 1.87 2.837(4) 168 yes
    N4A H1N4 O1B . 0.79 2.40 3.077(5) 144 yes
    N4A H2N4 O2B 1_455 0.90 2.01 2.901(5) 172 yes
    N4B H3N4 O2A 1_655 0.78 2.14 2.911(5) 167 yes
    N4B H4N4 O1A . 0.89 2.20 2.962(5) 144 yes
    C9A H9AB Cg1 2_766 0.97 2.83 3.733(19) 156 yes
    C10X H10F Cg1 2_766 0.96 2.71 3.46(3) 136 yes
