# Supplementary material for: 2-[(E)-4-Diethyl­amino-2-hy­droxy­benzyl­idene]hydrazinecarboxamide
Source: Acta Crystallogr Sect E Struct Rep Online. 2012 Jan 14;68(Pt 2):o380. doi: 10.1107/S1600536812000311 (PMC3275058; doi:10.1107/S1600536812000311)
Supplement: Supplementary file 2 [file e-68-0o380-Isup2.hkl]

# 
# h,k,l, Fc-squared, Fo-squared, sigma(Fo-squared) and status flag 
# 
data_I
_shelx_title ' sc17m in P-1 (RT)' 
_shelx_refln_list_code          4 
_shelx_F_calc_maximum      182.38 
_exptl_crystal_F_000       536.00 
_reflns_d_resolution_high  0.8409 
 
loop_ 
 _symmetry_equiv_pos_as_xyz 
 'x, y, z' 
 '-x, -y, -z' 
 
_cell_length_a     8.7945 
_cell_length_b    12.5316 
_cell_length_c    14.2918 
_cell_angle_alpha 112.911 
_cell_angle_beta   96.033 
_cell_angle_gamma 107.296 
 
_shelx_F_squared_multiplier     1.000 
 
loop_ 
 _refln_index_h 
 _refln_index_k 
 _refln_index_l 
 _refln_F_squared_calc 
 _refln_F_squared_meas 
 _refln_F_squared_sigma 
 _refln_observed_status 
   1   0   0      373.20      307.70     11.74 o 
   2   0   0     2060.47     1879.74     35.13 o 
   3   0   0       52.04       37.98      3.91 o 
   4   0   0       34.55       32.99      4.76 o 
   5   0   0        7.52        8.76      3.52 o 
   6   0   0      191.06      217.26      9.70 o 
   7   0   0        2.39        4.65      5.18 o 
   8   0   0       51.01       52.30      6.99 o 
   9   0   0       10.16        8.55      6.30 o 
  -9   1   0        0.03       -2.86      5.98 o 
  -8   1   0        4.63       -1.23      5.41 o 
  -7   1   0        1.19       -1.17      5.03 o 
  -6   1   0      706.67      786.35     17.40 o 
  -5   1   0        1.68       -4.66      3.39 o 
  -4   1   0      650.72      676.51     15.38 o 
  -3   1   0        7.13        6.10      3.08 o 
  -2   1   0     2277.89     2222.54     48.85 o 
  -1   1   0      108.18      128.47      4.87 o 
   0   1   0     3020.67     3177.02    116.22 o 
   1   1   0      165.41      134.88      4.97 o 
   2   1   0     1465.80     1426.21     23.76 o 
   3   1   0        6.35       16.49      3.99 o 
   4   1   0      133.93      162.23      6.18 o 
   5   1   0       25.51       31.33      4.24 o 
   6   1   0       12.38        3.18      5.80 o 
   7   1   0        2.74        6.05      5.32 o 
   8   1   0        2.42        6.39      5.99 o 
   9   1   0        0.01        3.04      7.18 o 
 -10   2   0        0.02        4.98      7.62 o 
  -9   2   0        9.64       17.36      6.46 o 
  -8   2   0        4.85        0.05      5.72 o 
  -7   2   0        3.69        0.50      5.46 o 
  -6   2   0      104.61      124.67      6.90 o 
  -5   2   0     1657.79     1624.05     27.98 o 
  -4   2   0        2.72        2.64      4.76 o 
  -3   2   0       72.26       69.74      4.45 o 
  -2   2   0     2267.30     2238.50     45.87 o 
  -1   2   0       54.93       61.77      3.60 o 
   0   2   0        0.52        0.09      2.33 o 
   1   2   0    33260.65    47802.50    660.51 o 
   2   2   0     1321.49     1429.39     21.82 o 
   3   2   0     1384.85     1398.55     27.88 o 
   4   2   0      207.94      231.18      7.51 o 
   5   2   0      210.25      219.41      8.24 o 
   6   2   0      110.59       98.01      9.67 o 
   7   2   0        0.01        6.54      5.39 o 
   8   2   0        3.14        6.48      6.26 o 
   9   2   0        6.75       13.81      7.96 o 
 -10   3   0       37.33       37.19      8.86 o 
  -9   3   0       15.14       14.34      6.42 o 
  -8   3   0        7.54        1.54      5.91 o 
  -7   3   0       28.83       36.04      6.33 o 
  -6   3   0      101.67      109.73     14.44 o 
  -5   3   0     1034.08     1135.57     19.06 o 
  -4   3   0      674.30      768.01     16.79 o 
  -3   3   0        9.27        6.94      2.72 o 
  -2   3   0      773.96      877.77     20.73 o 
  -1   3   0    29859.27    43431.39    836.75 o 
   0   3   0     1057.09      902.29     15.77 o 
   1   3   0     4435.52     4395.35     62.05 o 
   2   3   0      138.39      125.36      4.61 o 
   3   3   0       24.58       39.18      3.39 o 
   4   3   0       35.62       41.13      3.93 o 
   5   3   0        5.06        3.14      4.04 o 
   6   3   0        2.68       11.33      4.74 o 
   7   3   0       11.11        7.51      5.06 o 
   8   3   0        3.10       12.20      5.17 o 
 -10   4   0       17.52       25.26      8.36 o 
  -9   4   0        2.64        0.67      6.53 o 
  -8   4   0        0.10        0.46      5.49 o 
  -7   4   0       14.99       19.84      5.75 o 
  -6   4   0      232.50      237.10      8.65 o 
  -5   4   0       15.75       16.91      4.55 o 
  -4   4   0      173.16      156.73      8.73 o 
  -3   4   0       97.27      105.92      4.41 o 
  -2   4   0     2292.68     2306.60     32.11 o 
  -1   4   0     2416.41     2717.22     38.27 o 
   0   4   0      907.00      842.17     14.42 o 
   1   4   0        1.19        1.89      2.55 o 
   2   4   0     1987.20     2000.66     27.50 o 
   3   4   0       58.30       81.95      4.44 o 
   4   4   0        9.49        9.95      3.50 o 
   5   4   0        0.22       -6.33      5.66 o 
   6   4   0       14.74        8.71      4.56 o 
   7   4   0       17.17       16.78      5.10 o 
   8   4   0        6.43       17.24      6.94 o 
 -10   5   0       12.39        8.93      7.82 o 
  -9   5   0        2.48        5.08      8.20 o 
  -8   5   0        9.97        3.57      5.78 o 
  -7   5   0        1.28        6.53      5.42 o 
  -6   5   0      846.29      891.27     23.10 o 
  -5   5   0        1.82        0.97      3.79 o 
  -4   5   0      183.40      230.05      7.70 o 
  -3   5   0     1282.42     1432.51     21.53 o 
  -2   5   0       99.27      103.03      4.27 o 
  -1   5   0        7.03        8.93      2.44 o 
   0   5   0      560.02      553.88     12.21 o 
   1   5   0       21.41       23.49      3.37 o 
   2   5   0      751.42      709.58     12.85 o 
   3   5   0       94.69       90.41      5.12 o 
   4   5   0       44.18       53.47      5.24 o 
   5   5   0       19.44       21.37      4.61 o 
   6   5   0       32.89       36.86      5.45 o 
   7   5   0       11.85       10.96      5.13 o 
 -10   6   0       30.44       35.26     10.98 o 
  -9   6   0       22.73       33.97     14.07 o 
  -8   6   0       32.70       20.65      6.45 o 
  -7   6   0        0.04        0.44      5.29 o 
  -6   6   0       89.68      117.13      7.87 o 
  -5   6   0       71.16       82.90      5.70 o 
  -4   6   0      325.25      309.62     12.56 o 
  -3   6   0      101.38      126.92      6.58 o 
  -2   6   0     1393.62     1559.88     25.56 o 
  -1   6   0       23.61       20.71      3.20 o 
   0   6   0      165.63      171.75      5.74 o 
   1   6   0       32.40       37.67      3.77 o 
   2   6   0       92.81      111.80      5.45 o 
   3   6   0       11.90       20.83      5.06 o 
   4   6   0        0.52        0.93      4.21 o 
   5   6   0        2.96        7.88      4.76 o 
   6   6   0        0.01        2.42      4.93 o 
   7   6   0        2.14       -1.93      8.51 o 
 -10   7   0       18.29       15.84     10.88 o 
  -9   7   0        2.66        3.10      7.85 o 
  -8   7   0        5.86       -0.13      7.64 o 
  -7   7   0        3.95       12.72      8.10 o 
  -6   7   0        5.46        7.75      4.63 o 
  -5   7   0      249.38      247.19      8.73 o 
  -4   7   0       61.66       76.54      6.45 o 
  -3   7   0      227.26      241.25      9.14 o 
  -2   7   0      217.02      261.57      8.58 o 
  -1   7   0       44.43       45.06      3.73 o 
   0   7   0        7.43        6.00      3.41 o 
   1   7   0       89.30       79.62      6.13 o 
   2   7   0       43.61       59.35      6.61 o 
   3   7   0      208.57      202.82      8.45 o 
   4   7   0       84.88       85.12      8.87 o 
   5   7   0        6.29        4.25      4.87 o 
   6   7   0        0.16       -2.54      6.37 o 
 -10   8   0        2.68       -4.17     10.30 o 
  -9   8   0        2.38        9.72      9.87 o 
  -8   8   0       23.17       12.85      8.26 o 
  -7   8   0        5.91        3.54      5.67 o 
  -6   8   0       73.99       70.89      6.57 o 
  -5   8   0        2.41        6.05      4.62 o 
  -4   8   0       10.54       12.56      7.05 o 
  -3   8   0       18.81       25.45      4.77 o 
  -2   8   0      177.68      197.62      7.82 o 
  -1   8   0       47.98       59.91      4.50 o 
   0   8   0        0.00       -1.89      4.50 o 
   1   8   0        0.21       -3.69      5.48 o 
   2   8   0        1.17       -4.79      5.01 o 
   3   8   0       32.17       40.97      6.24 o 
   4   8   0        8.57        3.58      5.69 o 
   5   8   0        9.50       15.63      7.02 o 
  -9   9   0        1.22       -2.57     10.30 o 
  -8   9   0        0.09       -2.81      9.15 o 
  -7   9   0        1.05       -4.41      7.42 o 
  -6   9   0        1.82        0.15      7.09 o 
  -5   9   0        3.59        4.98      6.00 o 
  -4   9   0       33.16       38.65      5.73 o 
  -3   9   0       16.50       11.56      4.88 o 
  -2   9   0       11.48       23.37      5.00 o 
  -1   9   0        0.84        5.18      5.78 o 
   0   9   0        0.81        1.90      5.03 o 
   1   9   0       50.20       58.35      7.57 o 
   2   9   0        0.02       -7.72      5.42 o 
   3   9   0        0.80       -8.56      5.60 o 
   4   9   0       33.09       24.20      7.48 o 
  -9  10   0        0.51      -19.83      9.91 o 
  -8  10   0        0.52       -6.12      9.39 o 
  -7  10   0        8.29       -3.81      9.07 o 
  -6  10   0        0.72       -9.40     11.39 o 
  -5  10   0       37.94       50.43     11.03 o 
  -4  10   0       60.75       66.94      9.10 o 
  -3  10   0       40.09       58.13      7.23 o 
  -2  10   0       25.34       25.15      6.21 o 
  -1  10   0       56.56       82.98      8.02 o 
   0  10   0       24.77       16.15      5.58 o 
   1  10   0        6.06        7.75      5.53 o 
   2  10   0        0.09        7.53      8.80 o 
   3  10   0        7.26       10.37      7.84 o 
  -8  11   0        7.11       -6.35     15.89 o 
  -7  11   0        5.44       16.61     10.27 o 
  -6  11   0       37.84       32.21     10.87 o 
  -5  11   0       11.43      -11.79      9.55 o 
  -4  11   0       55.64       55.75     11.66 o 
  -3  11   0        9.86       24.02      7.77 o 
  -2  11   0        0.14       -5.73      7.04 o 
  -1  11   0       17.87       25.86      8.17 o 
   0  11   0        1.64       -8.83      7.11 o 
   1  11   0        0.26        0.70      7.91 o 
   2  11   0        0.09       -8.38      7.99 o 
  -8  12   0        2.17      -10.73      9.92 o 
  -7  12   0        4.12      -11.63     11.43 o 
  -6  12   0        1.93        8.08     10.64 o 
  -5  12   0        0.00       -4.20     10.40 o 
  -4  12   0       16.94        4.33     10.28 o 
  -3  12   0        3.82        4.69     11.36 o 
  -2  12   0        0.01      -11.31      9.27 o 
  -1  12   0        3.96       -2.25      7.66 o 
   0  12   0       22.84       14.54     11.71 o 
   1  12   0        0.38      -16.69     10.04 o 
  -6  13   0        0.00       -9.52     10.65 o 
  -5  13   0       43.36       45.42     12.50 o 
  -4  13   0        0.33        5.30     10.69 o 
  -3  13   0        0.37        5.02     10.97 o 
  -2  13   0        0.00       -9.51      9.69 o 
  -1  13   0        2.94        1.44     12.14 o 
   3 -14   1        0.00      -18.45     12.20 o 
   4 -14   1        0.01       -7.28     14.78 o 
   0 -13   1        2.07      -11.29     13.93 o 
   1 -13   1        0.52        1.52     10.33 o 
   2 -13   1        0.69        3.85     10.47 o 
   3 -13   1        0.47        1.90     10.51 o 
   4 -13   1        1.95       -8.09     10.34 o 
   5 -13   1        0.05        1.15     10.70 o 
   6 -13   1        1.68       -5.28     11.02 o 
   7 -13   1        4.50      -16.47     10.72 o 
  -1 -12   1        1.41      -10.55      7.61 o 
   0 -12   1        3.01        3.50      8.18 o 
   1 -12   1        0.19       -8.82      9.97 o 
   2 -12   1        9.27       -4.90     10.21 o 
   3 -12   1        1.03        2.74     11.23 o 
   4 -12   1        6.06       -4.74     10.17 o 
   5 -12   1        6.75       -9.90      9.89 o 
   6 -12   1        3.64        8.99     12.80 o 
   7 -12   1        0.95       -7.50     11.01 o 
   8 -12   1        0.10      -14.00     13.96 o 
  -3 -11   1        0.72        4.11      9.80 o 
  -2 -11   1        0.44      -10.77      8.97 o 
  -1 -11   1        1.87        6.09      7.54 o 
   0 -11   1        0.38        2.90      6.53 o 
   1 -11   1        2.58        5.90      6.46 o 
   2 -11   1       33.11       26.73      8.05 o 
   3 -11   1        0.07        0.77     11.36 o 
   4 -11   1       33.18       24.10     10.37 o 
   5 -11   1        3.03       -3.25      9.41 o 
   6 -11   1        4.59       -8.32      9.81 o 
   7 -11   1       16.44        6.22     10.64 o 
   8 -11   1        1.25        6.64     13.64 o 
  -4 -10   1       27.96       34.75     10.70 o 
  -3 -10   1        2.42        2.48      9.89 o 
  -2 -10   1        1.14       -2.29      7.12 o 
  -1 -10   1        9.71        9.71      7.36 o 
   0 -10   1        1.96        5.41      5.92 o 
   1 -10   1       58.07       57.39      6.48 o 
   2 -10   1       23.36       17.54      5.97 o 
   3 -10   1       10.05       12.92      6.16 o 
   4 -10   1       45.39       56.91      7.14 o 
   5 -10   1       16.74       20.15      7.92 o 
   6 -10   1       16.17       16.44      8.18 o 
   7 -10   1        0.05        0.12      8.58 o 
   8 -10   1        0.18        2.98      7.98 o 
   9 -10   1       11.75        5.68     13.33 o 
  -5  -9   1        3.55        3.44      8.48 o 
  -4  -9   1       12.18        2.87      7.19 o 
  -3  -9   1        4.75       -1.89      6.65 o 
  -2  -9   1       16.15       13.54      6.07 o 
  -1  -9   1        7.20        0.50      5.74 o 
   0  -9   1        4.12        2.36      4.68 o 
   1  -9   1        4.55        1.54      5.96 o 
   2  -9   1       23.83       24.89      4.13 o 
   3  -9   1      210.90      226.79      8.16 o 
   4  -9   1       36.42       32.99      6.95 o 
   5  -9   1       19.21       18.95      5.47 o 
   6  -9   1        2.16        3.41      5.87 o 
   7  -9   1       47.56       41.22      9.70 o 
   8  -9   1        4.56       -0.90      7.28 o 
   9  -9   1        0.21      -13.93      8.13 o 
  -5  -8   1       69.36       62.79     11.65 o 
  -4  -8   1        0.59        0.35      5.67 o 
  -3  -8   1      130.07      138.35      8.31 o 
  -2  -8   1        2.64       -7.79      5.85 o 
  -1  -8   1        1.13        3.16      4.40 o 
   0  -8   1        4.70       -2.14      4.00 o 
   1  -8   1       73.82       65.66      7.72 o 
   2  -8   1      372.89      355.34     12.82 o 
   3  -8   1      804.27      805.87     18.81 o 
   4  -8   1      213.90      208.14      8.24 o 
   5  -8   1        0.08       -7.06      6.06 o 
   6  -8   1       18.55       17.26      6.06 o 
   7  -8   1        0.14        4.03      5.72 o 
   8  -8   1       48.28       34.64      7.00 o 
   9  -8   1        2.46        7.67      9.04 o 
  10  -8   1        1.53        3.10      8.86 o 
  -6  -7   1        0.51        3.12      6.91 o 
  -5  -7   1        0.56        1.28      4.69 o 
  -4  -7   1        1.45        2.51      4.43 o 
  -3  -7   1      456.96      473.10     13.71 o 
  -2  -7   1       23.95       18.81      4.34 o 
  -1  -7   1        0.29       -3.10      3.69 o 
   0  -7   1      110.34      107.55      6.61 o 
   1  -7   1        3.51       -0.36      3.89 o 
   2  -7   1      148.57      135.89      6.10 o 
   3  -7   1      742.48      674.27     12.55 o 
   4  -7   1       79.95       69.47      5.02 o 
   5  -7   1       27.50       38.49      5.60 o 
   6  -7   1        6.11        8.00      5.43 o 
   7  -7   1        3.26        6.85      8.04 o 
   8  -7   1        3.08        4.56      7.65 o 
   9  -7   1        2.20        5.12      6.76 o 
  10  -7   1        1.78        2.11      8.92 o 
  -7  -6   1        2.92        7.00      7.21 o 
  -6  -6   1        7.45       16.91      7.05 o 
  -5  -6   1        0.77       -2.96      4.36 o 
  -4  -6   1       96.38      101.30      6.33 o 
  -3  -6   1       48.59       45.47      4.36 o 
  -2  -6   1      786.48      864.32     14.54 o 
  -1  -6   1       13.51        8.40      3.25 o 
   0  -6   1        8.89        8.43      3.25 o 
   1  -6   1       91.38       85.03      4.16 o 
   2  -6   1      141.44      139.02      5.24 o 
   3  -6   1      158.51      150.27      6.11 o 
   4  -6   1      254.06      273.21      7.74 o 
   5  -6   1      199.53      208.31      8.38 o 
   6  -6   1      169.41      168.53     10.44 o 
   7  -6   1      107.29      125.30     11.29 o 
   8  -6   1        0.31      -11.12      5.56 o 
   9  -6   1        5.23        2.54      6.53 o 
  10  -6   1        2.03        6.76      8.91 o 
  -7  -5   1        0.11        1.66      6.75 o 
  -6  -5   1      135.89      143.06      7.46 o 
  -5  -5   1        0.43        2.03      4.26 o 
  -4  -5   1        6.02        5.21      3.59 o 
  -3  -5   1       11.53       10.84      3.52 o 
  -2  -5   1     2923.37     2790.97     35.08 o 
  -1  -5   1      202.42      177.07      5.90 o 
   0  -5   1       12.38       11.19      2.70 o 
   1  -5   1      621.05      498.95      9.02 o 
   2  -5   1     1972.02     1838.42     26.92 o 
   3  -5   1       40.09       37.68      4.39 o 
   4  -5   1      168.29      177.28      7.76 o 
   5  -5   1       68.63       92.66      5.15 o 
   6  -5   1       12.13        6.62      4.17 o 
   7  -5   1        2.91        4.28      5.22 o 
   8  -5   1       21.03       19.23      6.03 o 
   9  -5   1        0.14      -12.81      8.45 o 
  10  -5   1        1.32       -2.73      8.67 o 
  -8  -4   1       20.81       23.70      7.53 o 
  -7  -4   1       36.74       42.40      5.71 o 
  -6  -4   1        9.87        3.77      4.76 o 
  -5  -4   1        0.12       -1.13      3.94 o 
  -4  -4   1       44.67       47.35      4.03 o 
  -3  -4   1      591.87      544.28      9.46 o 
  -2  -4   1      265.88      245.96      6.19 o 
  -1  -4   1        8.48       10.14      2.61 o 
   0  -4   1       13.06       10.09      2.58 o 
   1  -4   1     4398.11     3951.42     62.35 o 
   2  -4   1     1436.42     1220.59     22.25 o 
   3  -4   1      478.61      456.85     18.59 o 
   4  -4   1       30.73       39.15      3.72 o 
   5  -4   1      367.97      344.10      9.91 o 
   6  -4   1       46.00       44.50      5.15 o 
   7  -4   1        0.87       11.56      5.36 o 
   8  -4   1        8.31        7.45      5.75 o 
   9  -4   1       14.50        9.56      6.67 o 
  10  -4   1        3.37       10.03      7.86 o 
  -8  -3   1        2.61       14.09      7.29 o 
  -7  -3   1        9.11        3.29      5.91 o 
  -6  -3   1        0.03       -4.01      5.01 o 
  -5  -3   1       23.81       23.38      4.60 o 
  -4  -3   1       14.85       15.06      3.49 o 
  -3  -3   1     1834.84     2042.20     29.02 o 
  -2  -3   1       56.63       59.96      3.21 o 
  -1  -3   1     7667.58     7535.43     95.07 o 
   0  -3   1     1489.38     1210.32     25.91 o 
   1  -3   1     2012.84     1564.08     35.21 o 
   2  -3   1        0.70       -1.64      2.84 o 
   3  -3   1      120.40      120.07      5.93 o 
   4  -3   1      489.82      422.76      9.98 o 
   5  -3   1        0.81        1.19      3.89 o 
   6  -3   1       10.13        6.00      4.17 o 
   7  -3   1        1.04        4.00      5.01 o 
   8  -3   1       42.08       34.91      6.73 o 
   9  -3   1        6.64        9.67      6.42 o 
  10  -3   1        1.46       10.37      9.30 o 
  -9  -2   1        0.56        1.73      7.95 o 
  -8  -2   1       34.95       25.18      8.09 o 
  -7  -2   1      357.79      365.17     13.04 o 
  -6  -2   1       89.51       87.39      7.39 o 
  -5  -2   1        1.67        2.10      3.52 o 
  -4  -2   1       61.38       77.88      4.43 o 
  -3  -2   1      595.22      563.37     11.24 o 
  -2  -2   1      125.69      116.29      4.23 o 
  -1  -2   1     3101.45     2889.90     67.74 o 
   0  -2   1     1392.24     1215.63     27.13 o 
   1  -2   1     3568.34     3106.75     93.98 o 
   2  -2   1      863.80      683.78     19.31 o 
   3  -2   1       22.95       16.34      4.48 o 
   4  -2   1      122.41       98.01      5.76 o 
   5  -2   1      146.48      148.51      6.59 o 
   6  -2   1        0.06       -3.40      4.33 o 
   7  -2   1       86.97       84.37      7.69 o 
   8  -2   1        0.66       -2.91      5.57 o 
   9  -2   1        0.55       -3.02      5.66 o 
  -9  -1   1        0.65        8.09      7.48 o 
  -8  -1   1        0.04        2.88      5.85 o 
  -7  -1   1       39.69       29.35      6.05 o 
  -6  -1   1       30.32       28.41      4.89 o 
  -5  -1   1        8.57        2.93      3.48 o 
  -4  -1   1       41.84       37.44      3.93 o 
  -3  -1   1       85.05       96.62      4.39 o 
  -2  -1   1      558.56      434.72     11.18 o 
  -1  -1   1      102.40      102.96      4.99 o 
   1  -1   1      393.45      307.37     11.50 o 
   2  -1   1      850.90      643.69     15.54 o 
   3  -1   1        0.65        1.81      3.74 o 
   4  -1   1      280.48      284.68      9.48 o 
   5  -1   1      209.81      221.84      7.58 o 
   6  -1   1      207.76      183.16      9.16 o 
   7  -1   1       19.87       17.45      5.60 o 
   8  -1   1       19.82       14.55      5.58 o 
   9  -1   1       13.49       20.14      7.45 o 
  -9   0   1        0.06        2.57      7.24 o 
  -8   0   1        3.41        0.68      5.61 o 
  -7   0   1       10.51        9.61      5.33 o 
  -6   0   1      150.01      160.58      7.17 o 
  -5   0   1      256.56      270.05      7.60 o 
  -4   0   1     1029.80     1248.85     20.48 o 
  -3   0   1       21.68       28.60      3.07 o 
  -2   0   1      714.53      710.25     15.74 o 
  -1   0   1       73.52       51.22      3.52 o 
   1   0   1     3802.24     3102.38     93.36 o 
   2   0   1       26.63       37.65      6.77 o 
   3   0   1     1272.64     1059.34     26.14 o 
   4   0   1       56.88       53.84      4.80 o 
   5   0   1      135.88      151.13      6.70 o 
   6   0   1       26.82       27.98      5.18 o 
   7   0   1       11.56       12.15      5.34 o 
   8   0   1       12.35        3.94      5.55 o 
   9   0   1        0.60       11.10      6.91 o 
 -10   1   1        9.34        5.50      8.85 o 
  -9   1   1       27.63       25.31      7.97 o 
  -8   1   1       86.63       84.18      8.82 o 
  -7   1   1       21.60       29.59      5.76 o 
  -6   1   1        2.06       11.38      3.98 o 
  -5   1   1     1449.94     1465.24     22.82 o 
  -4   1   1     1138.21     1097.56     17.28 o 
  -3   1   1       49.07       51.78      3.50 o 
  -2   1   1      589.36      484.41     20.92 o 
  -1   1   1      610.07      498.36     14.85 o 
   0   1   1     1053.72      906.69     28.64 o 
   1   1   1        1.16        0.54     10.84 o 
   2   1   1      110.15      111.48      9.52 o 
   3   1   1       61.94       78.88      5.13 o 
   4   1   1      486.05      484.03     10.27 o 
   5   1   1       56.76       60.80      4.90 o 
   6   1   1       17.11       18.48      5.18 o 
   7   1   1       88.89       74.30      6.90 o 
   8   1   1        1.07        5.77      6.56 o 
   9   1   1        5.13        8.66      8.95 o 
 -10   2   1        3.13        2.38     10.71 o 
  -9   2   1       11.26        0.80      8.64 o 
  -8   2   1       14.32        9.16      5.56 o 
  -7   2   1       16.49       18.62      5.48 o 
  -6   2   1        7.10        7.47      3.98 o 
  -5   2   1        0.81        6.57      5.34 o 
  -4   2   1      747.50      776.47     12.35 o 
  -3   2   1      125.86      134.14      5.51 o 
  -2   2   1      469.54      447.92     14.92 o 
  -1   2   1     1599.38     1458.01     30.32 o 
   0   2   1      919.58      672.13     12.26 o 
   1   2   1    10891.71    10508.65    178.58 o 
   2   2   1     1497.10     1267.49     23.49 o 
   3   2   1      347.83      321.45      8.38 o 
   4   2   1      114.70      109.64      5.22 o 
   5   2   1        1.05       -2.82      4.90 o 
   6   2   1        0.28       -1.85      4.78 o 
   7   2   1       13.56       10.40      5.81 o 
   8   2   1        3.87       -1.83      6.51 o 
 -10   3   1        1.21       10.97      8.87 o 
  -9   3   1       45.66       37.94     11.02 o 
  -8   3   1        4.90        1.28      5.48 o 
  -7   3   1        0.69        0.65      4.45 o 
  -6   3   1        0.15        6.34      4.89 o 
  -5   3   1      591.47      745.49     13.92 o 
  -4   3   1     1910.15     2022.47     29.24 o 
  -3   3   1      553.56      501.88      9.26 o 
  -2   3   1        6.92        2.81      2.82 o 
  -1   3   1    11002.69    10605.52    178.78 o 
   0   3   1        3.37        2.57      2.56 o 
   1   3   1     1938.59     1658.19     34.00 o 
   2   3   1      971.14      845.24     13.67 o 
   3   3   1        2.58       -2.40      2.64 o 
   4   3   1      174.19      174.04      6.14 o 
   5   3   1        1.32       -5.07      3.86 o 
   6   3   1        8.00        9.39      4.60 o 
   7   3   1        8.29        7.02      5.24 o 
   8   3   1        0.70        9.02      5.28 o 
 -10   4   1        2.21       -3.71      7.98 o 
  -9   4   1        3.38        4.38      7.30 o 
  -8   4   1        1.72        7.62      5.97 o 
  -7   4   1       36.19       49.44      5.81 o 
  -6   4   1       64.62       57.87      5.92 o 
  -5   4   1      196.18      203.20      8.46 o 
  -4   4   1       23.98       27.95      3.34 o 
  -3   4   1      152.73      190.04      5.65 o 
  -2   4   1        2.15       -1.80      2.76 o 
  -1   4   1      586.95      481.90     13.27 o 
   0   4   1        1.26        7.00      3.47 o 
   1   4   1       23.72       20.23      3.25 o 
   2   4   1      740.93      660.04     11.11 o 
   3   4   1      815.66      782.11     13.08 o 
   4   4   1       61.01       59.25      4.75 o 
   5   4   1       26.58       28.04      4.59 o 
   6   4   1       26.35       17.76      4.72 o 
   7   4   1        4.99        7.66      5.24 o 
 -10   5   1       21.51       26.85      9.71 o 
  -9   5   1       18.70       11.20      8.44 o 
  -8   5   1        8.57       14.28      7.67 o 
  -7   5   1       35.07       33.76      6.22 o 
  -6   5   1      186.13      189.80      8.16 o 
  -5   5   1        3.87       -1.10      3.73 o 
  -4   5   1      141.14      148.31      6.38 o 
  -3   5   1     2623.42     2822.84     43.17 o 
  -2   5   1      143.07      144.18      6.11 o 
  -1   5   1      173.10      176.55      6.87 o 
   0   5   1       35.49       31.31      3.58 o 
   1   5   1       19.78       15.73      3.65 o 
   2   5   1     1373.49     1358.47     20.06 o 
   3   5   1      400.87      382.99      9.45 o 
   4   5   1        2.09        1.68      3.95 o 
   5   5   1        0.10       -3.03      4.43 o 
   6   5   1        4.40        3.63      4.79 o 
   7   5   1        1.35       -4.20      4.92 o 
 -10   6   1        2.20       14.41     10.64 o 
  -9   6   1        0.62        1.87      9.10 o 
  -8   6   1      110.31       99.03     10.31 o 
  -7   6   1       18.26       16.16      7.70 o 
  -6   6   1       11.92       12.01      4.00 o 
  -5   6   1       11.66        8.58      5.92 o 
  -4   6   1        2.34        5.35      4.27 o 
  -3   6   1      267.52      289.55      7.59 o 
  -2   6   1     1922.49     1803.50     27.13 o 
  -1   6   1      166.94      135.87      5.82 o 
   0   6   1       16.97       18.48      3.79 o 
   1   6   1       21.46       11.31      4.12 o 
   2   6   1       31.19       18.96      4.34 o 
   3   6   1        8.73       -1.15      3.90 o 
   4   6   1       50.17       55.41      5.37 o 
   5   6   1        2.95        2.83      4.47 o 
   6   6   1        0.00       -0.31      4.86 o 
 -10   7   1        0.84       -5.00     10.42 o 
  -9   7   1       29.63       40.38     11.01 o 
  -8   7   1        4.02        4.93      7.68 o 
  -7   7   1       67.14       76.00     10.60 o 
  -6   7   1        3.41       13.52      4.20 o 
  -5   7   1       11.36       11.29      4.87 o 
  -4   7   1        2.09        4.38      4.37 o 
  -3   7   1      173.36      164.69      6.38 o 
  -2   7   1     1814.60     1705.78     28.30 o 
  -1   7   1       18.65       16.35      4.42 o 
   0   7   1       11.84        2.52      4.07 o 
   1   7   1        1.23       -4.09      5.37 o 
   2   7   1       21.09       21.62      5.12 o 
   3   7   1       73.53       88.39      6.01 o 
   4   7   1       22.18       19.01      4.88 o 
   5   7   1       15.18       11.10      5.25 o 
   6   7   1        0.95        2.20      5.94 o 
 -10   8   1        0.05        2.57     10.44 o 
  -9   8   1        1.24        7.86      9.54 o 
  -8   8   1        3.02        9.87      9.78 o 
  -7   8   1      417.35      455.60     29.63 o 
  -6   8   1        0.05        8.02      5.90 o 
  -5   8   1        0.53        2.91      5.61 o 
  -4   8   1       45.17       49.15      5.58 o 
  -3   8   1        0.02       -0.07      4.33 o 
  -2   8   1       91.18       95.95      6.73 o 
  -1   8   1       20.65       19.19      5.03 o 
   0   8   1        1.17       -2.57      5.74 o 
   1   8   1       75.74       79.18      6.19 o 
   2   8   1        1.35       -1.99      4.54 o 
   3   8   1        0.03       -3.10      5.12 o 
   4   8   1        0.01        5.49      5.47 o 
   5   8   1        0.63        1.52      4.59 o 
  -9   9   1        0.79        6.60     15.73 o 
  -8   9   1       35.73       35.48     10.81 o 
  -7   9   1       20.37       10.95     11.23 o 
  -6   9   1        6.77        3.71      6.98 o 
  -5   9   1        4.43        7.32      6.36 o 
  -4   9   1        0.15        7.04      6.07 o 
  -3   9   1      226.38      244.25     12.01 o 
  -2   9   1       14.14       13.99      6.40 o 
  -1   9   1       54.65       59.50      6.62 o 
   0   9   1        0.62       -1.64      5.47 o 
   1   9   1       40.19       34.40      6.53 o 
   2   9   1        1.54       -3.78      5.47 o 
   3   9   1        5.41       12.18      6.13 o 
   4   9   1       15.07        7.34      6.27 o 
  -9  10   1        0.86       -7.30     18.05 o 
  -8  10   1        8.17       -4.24      9.94 o 
  -7  10   1       10.72       -2.65      8.80 o 
  -6  10   1       92.99       76.10     11.79 o 
  -5  10   1        0.69       -8.75      7.61 o 
  -4  10   1       26.90       28.47      7.12 o 
  -3  10   1      178.95      181.95      9.92 o 
  -2  10   1        2.88        9.21      5.95 o 
  -1  10   1       24.43       11.92      8.09 o 
   0  10   1        1.38       -6.08      5.78 o 
   1  10   1        0.04       -0.14      6.31 o 
   2  10   1        0.87        2.81      6.51 o 
   3  10   1        0.87      -13.47      7.16 o 
  -8  11   1       20.29        6.86     10.93 o 
  -7  11   1        1.75      -11.11     15.94 o 
  -6  11   1       28.08       15.29      9.88 o 
  -5  11   1        0.64       -6.87      9.44 o 
  -4  11   1        2.06        3.28      7.55 o 
  -3  11   1        0.72       -1.99      7.20 o 
  -2  11   1        0.87       -0.03      6.03 o 
  -1  11   1        2.05       -1.05      6.23 o 
   0  11   1        3.31       -0.01      6.56 o 
   1  11   1        0.60       -8.63      7.34 o 
   2  11   1        0.00       -9.37      8.35 o 
  -7  12   1        1.48      -11.27     13.16 o 
  -6  12   1        2.06      -15.89      9.50 o 
  -5  12   1       13.95       11.81     10.84 o 
  -4  12   1       16.25        6.36     15.34 o 
  -3  12   1        0.55      -13.92      9.07 o 
  -2  12   1        3.20        4.74      8.06 o 
  -1  12   1        0.03       -5.15      7.84 o 
   0  12   1        0.00        0.11      8.13 o 
  -6  13   1        0.14       -7.01     12.97 o 
  -5  13   1        1.77       -3.41     10.45 o 
  -4  13   1       10.26       13.55     10.62 o 
  -3  13   1        2.87        1.03     16.37 o 
  -2  13   1        0.09       -6.39     13.80 o 
   2 -14   2        0.06       -9.35     10.79 o 
   3 -14   2        0.18      -13.26     10.47 o 
   4 -14   2        0.38      -13.15     10.76 o 
   5 -14   2        2.48       -1.07     11.20 o 
   0 -13   2        3.14        0.75      8.59 o 
   1 -13   2        2.78       -2.61     10.64 o 
   2 -13   2        8.42        6.49     10.91 o 
   3 -13   2        5.94        4.01     11.08 o 
   4 -13   2        5.22       -0.09     10.19 o 
   5 -13   2        0.03       -7.86     10.18 o 
   6 -13   2       16.84        6.01     11.55 o 
   7 -13   2        4.15       -7.84     11.24 o 
  -2 -12   2        0.01       -3.39      9.41 o 
  -1 -12   2        0.47      -17.80      9.15 o 
   0 -12   2        1.37        0.37      9.62 o 
   1 -12   2        6.30        1.09      8.17 o 
   2 -12   2        3.29        4.82     10.18 o 
   3 -12   2        0.08      -12.48     10.18 o 
   4 -12   2        4.75        5.72     10.27 o 
   5 -12   2        2.34        1.70      8.17 o 
   6 -12   2        0.99        0.35     10.19 o 
   7 -12   2        8.91       -4.76     13.16 o 
   8 -12   2        2.56      -16.24     12.65 o 
  -3 -11   2        0.10        1.84      9.75 o 
  -2 -11   2        0.61       14.16      9.98 o 
  -1 -11   2        0.03        2.53      9.28 o 
   0 -11   2        0.70       -4.77      8.69 o 
   1 -11   2        4.39       -0.28      8.47 o 
   2 -11   2       14.72       25.10      6.88 o 
   3 -11   2       20.26       14.63      8.02 o 
   4 -11   2       43.91       32.94      8.11 o 
   5 -11   2        2.06       -2.68      7.49 o 
   6 -11   2        0.04       -0.84      8.01 o 
   7 -11   2       31.75       19.23      8.74 o 
   8 -11   2       18.28       -4.99      8.33 o 
   9 -11   2        1.89      -11.49     10.36 o 
  -4 -10   2       49.80       39.39     10.72 o 
  -3 -10   2        0.28      -11.88     10.06 o 
  -2 -10   2        0.50       -5.75      7.41 o 
  -1 -10   2        0.62        4.81      7.24 o 
   0 -10   2        9.25       10.55      5.91 o 
   1 -10   2       25.09       17.63      5.91 o 
   2 -10   2        4.05        4.60      4.52 o 
   3 -10   2       44.00       34.90      5.74 o 
   4 -10   2       28.64       26.64      6.23 o 
   5 -10   2       10.85       11.42      6.01 o 
   6 -10   2       11.72       11.44      6.21 o 
   7 -10   2       16.09        3.12      6.49 o 
   8 -10   2       43.60       27.48      9.04 o 
   9 -10   2        0.79       -8.87      8.52 o 
  -5  -9   2        3.86       -7.20      9.00 o 
  -4  -9   2        9.51        2.43      9.32 o 
  -3  -9   2        3.94       12.26      7.61 o 
  -2  -9   2        4.01        5.20      7.16 o 
  -1  -9   2       16.00       15.16      5.28 o 
   0  -9   2       13.76       14.19      4.38 o 
   1  -9   2       13.31       12.40      4.42 o 
   2  -9   2        8.89        7.17      4.38 o 
   3  -9   2        0.05        1.31      4.43 o 
   4  -9   2        0.35        3.50      4.49 o 
   5  -9   2        3.70        4.55      6.75 o 
   6  -9   2        0.55        4.53      5.83 o 
   7  -9   2        6.52        3.49      5.85 o 
   8  -9   2        9.06        8.58      6.44 o 
   9  -9   2       14.26       20.64     17.42 o 
  -6  -8   2        0.12       -1.71     10.88 o 
  -5  -8   2        2.69        1.41      8.22 o 
  -4  -8   2        3.45        2.09      6.75 o 
  -3  -8   2      112.22      107.05      7.81 o 
  -2  -8   2       22.46       23.89      5.27 o 
  -1  -8   2        0.12        1.28      4.44 o 
   0  -8   2        6.51       13.07      4.28 o 
   1  -8   2       10.65        4.19      3.83 o 
   2  -8   2       70.04       77.18      4.85 o 
   3  -8   2        7.34        9.49      3.52 o 
   4  -8   2      271.89      285.72     12.85 o 
   5  -8   2       86.23       89.23      9.16 o 
   6  -8   2        0.15       -5.46      5.38 o 
   7  -8   2      114.18      103.14      8.18 o 
   8  -8   2        0.81       -2.08      5.98 o 
   9  -8   2       19.44       15.56      7.46 o 
  10  -8   2        1.80       10.00      8.85 o 
  -6  -7   2        0.11        1.36      8.28 o 
  -5  -7   2        5.73       -2.24      6.70 o 
  -4  -7   2        1.97       -1.79      4.85 o 
  -3  -7   2      148.23      165.67      7.67 o 
  -2  -7   2        1.87       -7.36      4.40 o 
  -1  -7   2       37.93       24.91      4.89 o 
   0  -7   2      136.81      127.98      6.54 o 
   1  -7   2       28.30       23.90      3.82 o 
   2  -7   2       43.14       42.98      3.79 o 
   3  -7   2       14.90       20.34      3.63 o 
   4  -7   2      167.90      181.05      7.43 o 
   5  -7   2        0.14       -3.41      4.04 o 
   6  -7   2       34.11       48.98      6.58 o 
   7  -7   2      128.26      116.02      9.85 o 
   8  -7   2        2.13        0.46      6.69 o 
   9  -7   2       15.62       10.30      6.95 o 
  10  -7   2        0.14       12.46      9.12 o 
  -7  -6   2        0.42       18.51     19.13 o 
  -6  -6   2       52.33       51.81      7.96 o 
  -5  -6   2        4.63        0.33      4.29 o 
  -4  -6   2       20.46       14.38      4.03 o 
  -3  -6   2       49.21       59.42      4.46 o 
  -2  -6   2       16.59       14.37      4.36 o 
  -1  -6   2       84.30       90.89      5.87 o 
   0  -6   2      118.79       91.93      4.85 o 
   1  -6   2       11.43       12.58      3.36 o 
   2  -6   2      349.99      281.89      9.05 o 
   3  -6   2      429.91      384.23      9.17 o 
   4  -6   2      444.76      484.23     11.63 o 
   5  -6   2      153.26      178.03      7.64 o 
   6  -6   2       40.62       40.96      6.10 o 
   7  -6   2        6.97        8.21      5.48 o 
   8  -6   2      107.68       98.86      9.07 o 
   9  -6   2       38.70       33.60      7.46 o 
  10  -6   2        4.47        6.11     11.88 o 
  -8  -5   2        0.15        1.21     11.18 o 
  -7  -5   2       11.79       14.95      7.15 o 
  -6  -5   2       61.27       65.47      6.64 o 
  -5  -5   2        3.53        5.78      5.02 o 
  -4  -5   2        0.49        2.54      3.30 o 
  -3  -5   2        4.12        7.21      3.03 o 
  -2  -5   2     1922.02     1758.19     26.59 o 
  -1  -5   2      135.68      135.88      4.91 o 
   0  -5   2     1488.97     1362.20     25.33 o 
   1  -5   2      115.60      123.69      5.57 o 
   2  -5   2       59.10       53.27      5.61 o 
   3  -5   2        0.45       -0.14      3.19 o 
   4  -5   2      327.65      329.79      9.06 o 
   5  -5   2       30.61       44.55      4.50 o 
   6  -5   2       27.97       31.55      6.35 o 
   7  -5   2        0.36        4.30      5.29 o 
   8  -5   2       66.41       56.02      7.69 o 
   9  -5   2        1.85        2.65      7.85 o 
  10  -5   2        1.50       -1.39     14.62 o 
  -8  -4   2        2.02        2.84      9.27 o 
  -7  -4   2        0.00       -1.83      6.63 o 
  -6  -4   2        1.34        6.81      4.48 o 
  -5  -4   2       13.11       10.23      3.73 o 
  -4  -4   2       43.34       42.87      3.84 o 
  -3  -4   2       55.23       52.70      3.78 o 
  -2  -4   2        0.14       -2.46      2.32 o 
  -1  -4   2        1.11        3.77      2.96 o 
   0  -4   2        7.23       10.10      3.11 o 
   1  -4   2       79.80       69.57      6.22 o 
   2  -4   2       52.49       51.48      5.14 o 
   3  -4   2      119.23      126.77      9.41 o 
   4  -4   2        6.74        9.24      4.29 o 
   5  -4   2      272.18      274.36      8.09 o 
   6  -4   2      422.77      385.35     12.27 o 
   7  -4   2      112.49      122.37      8.50 o 
   8  -4   2       26.71       28.40      6.54 o 
   9  -4   2       26.87       42.73      8.77 o 
  10  -4   2        2.44        5.59     10.73 o 
  -8  -3   2       15.83       15.87      8.12 o 
  -7  -3   2       36.44       35.38      7.17 o 
  -6  -3   2       12.33        9.35      5.15 o 
  -5  -3   2       36.80       49.83      4.85 o 
  -4  -3   2       85.71       92.73      5.67 o 
  -3  -3   2      292.92      281.10      6.24 o 
  -2  -3   2        0.07        0.49      2.09 o 
  -1  -3   2     3706.62     3478.79     58.04 o 
   0  -3   2     2485.33     2207.16     70.22 o 
   1  -3   2     3064.21     2686.25     55.82 o 
   2  -3   2      614.95      506.24     24.16 o 
   3  -3   2      294.63      301.72     18.13 o 
   4  -3   2       41.90       31.22      4.72 o 
   5  -3   2      484.31      491.02     11.31 o 
   6  -3   2      222.16      225.92     10.20 o 
   7  -3   2        0.21       -1.41      4.85 o 
   8  -3   2       95.13       82.50      9.53 o 
   9  -3   2       38.52       46.08      8.91 o 
  -9  -2   2        3.36       -0.97      9.02 o 
  -8  -2   2        6.46        9.34      7.46 o 
  -7  -2   2      146.39      143.86      9.04 o 
  -6  -2   2      186.98      175.74      8.10 o 
  -5  -2   2        2.06       -3.42      3.69 o 
  -4  -2   2       16.78       15.74      3.81 o 
  -3  -2   2      578.35      527.53      9.09 o 
  -2  -2   2     1328.51     1153.52     18.22 o 
  -1  -2   2      133.55      105.69      4.70 o 
   0  -2   2     1598.68     1604.60     49.37 o 
   2  -2   2      512.66      546.03     20.27 o 
   3  -2   2     1934.86     1777.44     57.95 o 
   4  -2   2        9.93        7.32      4.15 o 
   5  -2   2      110.42      106.03      5.73 o 
   6  -2   2       21.36       17.53      5.25 o 
   7  -2   2       80.92       72.46      7.28 o 
   8  -2   2        0.00       -6.20      8.16 o 
   9  -2   2        5.64       -4.71      7.20 o 
  -9  -1   2        2.86        1.90      8.77 o 
  -8  -1   2       33.54       22.57      7.91 o 
  -7  -1   2       29.58       26.55      5.70 o 
  -6  -1   2       29.13       35.72      4.85 o 
  -5  -1   2        3.38       -2.93      3.37 o 
  -4  -1   2      152.24      161.77      5.46 o 
  -3  -1   2      369.21      283.04      6.44 o 
  -2  -1   2      138.80       94.29      4.75 o 
  -1  -1   2        5.61        4.95      2.47 o 
   1  -1   2     1355.84     1206.65     37.07 o 
   2  -1   2      442.75      393.20     16.43 o 
   3  -1   2      136.91      146.17     11.45 o 
   4  -1   2       13.45       20.87      7.05 o 
   5  -1   2       48.83       54.07      4.45 o 
   6  -1   2        1.31       -0.33      4.59 o 
   7  -1   2       89.44       85.58      8.98 o 
   8  -1   2        0.24       -1.22      5.93 o 
   9  -1   2       14.69       29.85      8.76 o 
  -9   0   2       11.43       13.87      8.69 o 
  -8   0   2       18.40       18.28      7.32 o 
  -7   0   2        2.30        9.45      6.20 o 
  -6   0   2        8.97        9.46      4.08 o 
  -5   0   2      879.97      802.48     17.08 o 
  -4   0   2     1184.18     1186.84     17.97 o 
  -3   0   2       90.18       98.39      4.44 o 
  -2   0   2     1232.88     1152.06     19.24 o 
  -1   0   2     1011.73      891.87     28.41 o 
   1   0   2     9573.70     9177.68    212.20 o 
   2   0   2      183.86      115.30      8.87 o 
   3   0   2       25.40       28.11      9.38 o 
   4   0   2      663.53      695.17     26.16 o 
   5   0   2       29.29       27.51      5.81 o 
   6   0   2       10.21        4.47      4.46 o 
   7   0   2      126.33      127.71      8.41 o 
   8   0   2       37.81       41.75      8.67 o 
   9   0   2        0.88       13.19      8.40 o 
 -10   1   2       25.15       27.90     12.17 o 
  -9   1   2       25.04       24.42      8.66 o 
  -8   1   2      164.65      127.12     10.00 o 
  -7   1   2        4.55        6.32      4.50 o 
  -6   1   2       69.83       91.70      5.81 o 
  -5   1   2      286.56      259.05      8.56 o 
  -4   1   2      115.63      123.33      4.82 o 
  -3   1   2      225.72      205.07      6.85 o 
  -2   1   2      470.03      379.25     10.74 o 
  -1   1   2      491.88      459.00     16.76 o 
   0   1   2     3777.39     3370.11    101.20 o 
   1   1   2       95.89       84.67      5.20 o 
   2   1   2      101.29       83.37      8.29 o 
   3   1   2      234.53      235.31     12.59 o 
   4   1   2      394.43      403.93     11.45 o 
   5   1   2        5.08        5.30      3.99 o 
   6   1   2        1.62        3.57      5.14 o 
   7   1   2       13.75       13.45      6.76 o 
   8   1   2       30.42       26.81     17.43 o 
 -10   2   2        0.04       -1.63      8.71 o 
  -9   2   2        0.84       -1.55      7.64 o 
  -8   2   2       24.41       26.21      7.23 o 
  -7   2   2        0.54        4.26      6.41 o 
  -6   2   2        3.01       -0.31      5.65 o 
  -5   2   2       35.46       36.81      5.14 o 
  -4   2   2      289.63      301.86      8.02 o 
  -3   2   2        0.65        2.14      2.60 o 
  -2   2   2     1206.03     1022.89     19.63 o 
  -1   2   2     8273.18     7938.07    157.78 o 
   0   2   2       37.24       33.33      5.65 o 
   1   2   2       75.94       75.87      5.99 o 
   2   2   2      509.81      439.81     11.34 o 
   3   2   2       69.27       63.35      4.16 o 
   4   2   2      117.82      114.56      8.30 o 
   5   2   2        7.76        4.83      4.15 o 
   6   2   2        1.19        3.46      5.04 o 
   7   2   2       27.18       21.13      7.99 o 
   8   2   2       24.26       38.02      8.51 o 
 -10   3   2        0.49        2.10      8.26 o 
  -9   3   2       61.80       52.79      9.50 o 
  -8   3   2        1.31       -3.75      7.00 o 
  -7   3   2        8.47        6.92      4.43 o 
  -6   3   2       60.00       77.50      7.31 o 
  -5   3   2     1163.34     1143.19     22.77 o 
  -4   3   2      700.22      682.44     13.11 o 
  -3   3   2     1012.05      938.82     18.11 o 
  -2   3   2       13.18       16.26      3.97 o 
  -1   3   2     1193.70     1057.50     26.70 o 
   0   3   2      409.22      295.60     10.68 o 
   1   3   2       23.83       24.04      3.23 o 
   2   3   2        0.05       -3.81      2.66 o 
   3   3   2       19.68       22.07      4.00 o 
   4   3   2       20.29        9.32      3.47 o 
   5   3   2        3.94       -1.91      4.11 o 
   6   3   2        8.84       10.73      5.36 o 
   7   3   2       12.25       11.55      6.16 o 
   8   3   2        7.22       -6.37      6.80 o 
 -10   4   2       39.35       37.13      9.37 o 
  -9   4   2      108.83       92.23     11.17 o 
  -8   4   2       50.21       50.29      8.10 o 
  -7   4   2        0.02       -5.19      4.47 o 
  -6   4   2       17.50       18.66      4.94 o 
  -5   4   2      127.40      133.44      5.82 o 
  -4   4   2       78.65       80.25      4.70 o 
  -3   4   2       18.10       16.31      3.78 o 
  -2   4   2       12.66       10.45      4.02 o 
  -1   4   2        0.66        0.21      3.26 o 
   0   4   2      157.00      151.34      5.98 o 
   1   4   2        0.16        2.25      2.93 o 
   2   4   2       79.99       82.56      4.90 o 
   3   4   2        1.61        2.40      3.22 o 
   4   4   2        0.80       -4.68      3.45 o 
   5   4   2        2.03        4.33      4.13 o 
   6   4   2        2.17       -0.94      5.13 o 
   7   4   2        1.33       -1.82      6.44 o 
 -10   5   2        1.73        1.95      8.58 o 
  -9   5   2        0.28        0.28      7.87 o 
  -8   5   2       70.63       53.09      9.22 o 
  -7   5   2        3.01        5.43     10.31 o 
  -6   5   2       28.03       39.02      5.67 o 
  -5   5   2        9.62       10.52      3.81 o 
  -4   5   2        0.01       -4.54      2.99 o 
  -3   5   2        4.36       -1.47      3.21 o 
  -2   5   2     2285.22     2055.03     34.74 o 
  -1   5   2      116.69      112.84      4.76 o 
   0   5   2       66.12       68.56      3.98 o 
   1   5   2       21.34       23.82      3.27 o 
   2   5   2       20.86       20.01      3.46 o 
   3   5   2        4.14        3.52      3.62 o 
   4   5   2        5.44        5.86      4.87 o 
   5   5   2        0.03        3.60      4.26 o 
   6   5   2        0.47       -4.66      5.42 o 
   7   5   2        0.48       -0.41      6.47 o 
 -10   6   2        3.20       -6.22      9.02 o 
  -9   6   2       14.31        7.12      9.98 o 
  -8   6   2       71.48       66.85     17.60 o 
  -7   6   2       26.14       33.78      6.89 o 
  -6   6   2      114.89      133.64      7.77 o 
  -5   6   2        0.21       -1.14      4.36 o 
  -4   6   2       36.70       33.35      4.04 o 
  -3   6   2      105.72       98.43      5.57 o 
  -2   6   2     1079.86      946.08     18.74 o 
  -1   6   2        0.00       -2.29      3.24 o 
   0   6   2       13.60       13.34      3.50 o 
   1   6   2       18.70       16.31      4.29 o 
   2   6   2        2.57        7.50      3.94 o 
   3   6   2      103.16       85.01      5.14 o 
   4   6   2       27.70       19.96      4.27 o 
   5   6   2        0.56       -4.22      5.29 o 
   6   6   2        5.00        1.45      6.14 o 
 -10   7   2       21.76       31.57     10.74 o 
  -9   7   2       39.53       16.19     10.52 o 
  -8   7   2       37.03       32.20      9.85 o 
  -7   7   2        3.73      -11.22      6.45 o 
  -6   7   2       74.68       63.18      6.69 o 
  -5   7   2       98.13      102.49      7.01 o 
  -4   7   2        0.81       -0.88      4.11 o 
  -3   7   2        0.01        5.14      4.52 o 
  -2   7   2        2.77        0.81      4.26 o 
  -1   7   2        1.72        5.48      4.96 o 
   0   7   2        3.93       12.48      4.46 o 
   1   7   2        6.71        3.55      4.59 o 
   2   7   2       20.68       27.64      5.41 o 
   3   7   2       18.44       22.41      5.03 o 
   4   7   2       39.55       36.26      5.49 o 
   5   7   2        2.12       -2.82      5.79 o 
  -9   8   2        0.10      -18.34     22.73 o 
  -8   8   2        0.19      -11.24      9.10 o 
  -7   8   2       77.00       86.67     10.20 o 
  -6   8   2        0.83        0.81      6.14 o 
  -5   8   2        0.11        3.95      6.62 o 
  -4   8   2       45.07       53.08      8.42 o 
  -3   8   2       48.12       39.11     10.14 o 
  -2   8   2       39.12       41.20      6.84 o 
  -1   8   2       10.45        7.85      5.05 o 
   0   8   2        0.04        1.95      5.19 o 
   1   8   2       57.13       53.60      6.13 o 
   2   8   2        0.09        4.01      5.11 o 
   3   8   2        0.25       -4.75      5.41 o 
   4   8   2        1.45        8.32      7.48 o 
  -9   9   2        6.02       -4.44     10.25 o 
  -8   9   2       18.95        5.25     10.04 o 
  -7   9   2        0.00       -3.20     12.94 o 
  -6   9   2        7.55        9.99      7.68 o 
  -5   9   2       29.37       27.99      7.50 o 
  -4   9   2       26.16       33.68      6.68 o 
  -3   9   2      248.92      227.01     14.92 o 
  -2   9   2        9.96       12.22      5.80 o 
  -1   9   2       32.77       35.25      6.35 o 
   0   9   2        3.27       -1.54      5.26 o 
   1   9   2        7.40        1.81      5.43 o 
   2   9   2        0.60        4.17      5.57 o 
   3   9   2        1.63       -0.85      5.48 o 
  -9  10   2        2.02      -12.08     10.85 o 
  -8  10   2        2.20       -9.10     18.32 o 
  -7  10   2        4.50       -3.90     22.28 o 
  -6  10   2      108.54       93.32     10.42 o 
  -5  10   2        0.04       -5.22      6.80 o 
  -4  10   2       15.70        1.43      5.99 o 
  -3  10   2       37.66       27.02      6.33 o 
  -2  10   2        0.02      -10.06      5.63 o 
  -1  10   2        5.14        6.13      6.92 o 
   0  10   2        4.84        4.36      5.99 o 
   1  10   2        0.94       -5.71      5.79 o 
   2  10   2        0.01       -4.62      5.98 o 
  -8  11   2        0.80      -14.59     12.34 o 
  -7  11   2        6.55       -5.23     10.14 o 
  -6  11   2        2.25      -10.58     17.27 o 
  -5  11   2        1.61       -0.24      7.01 o 
  -4  11   2        0.45        3.68      7.76 o 
  -3  11   2        0.21       -2.36      6.05 o 
  -2  11   2        1.31        2.96      6.42 o 
  -1  11   2        0.77        1.05      6.41 o 
   0  11   2       18.81       18.65      7.07 o 
   1  11   2        0.58        1.88      6.90 o 
  -7  12   2        0.25      -12.92     13.62 o 
  -6  12   2        0.02       -9.79      8.83 o 
  -5  12   2       39.11       34.90     10.56 o 
  -4  12   2       26.57       25.96     12.74 o 
  -3  12   2        0.21      -11.42     10.67 o 
  -2  12   2        0.05        2.32      7.72 o 
  -1  12   2        1.52       -6.96      9.08 o 
   1 -14   3        2.01        5.52      8.99 o 
   2 -14   3        0.85       -6.24     11.28 o 
   3 -14   3        0.08      -11.42     20.46 o 
   4 -14   3        1.48       -1.27     10.86 o 
   5 -14   3        5.82       -1.36     11.43 o 
   6 -14   3        0.12        3.02     11.63 o 
  -1 -13   3        0.39       -8.89     12.55 o 
   0 -13   3        0.26        7.13     10.27 o 
   1 -13   3        4.41       10.22      8.42 o 
   2 -13   3       20.64       23.18      8.77 o 
   3 -13   3       26.19       30.00     13.11 o 
   4 -13   3        9.25        7.31     11.02 o 
   5 -13   3       12.80       23.25     11.16 o 
   6 -13   3        6.48       -2.59     10.97 o 
   7 -13   3        0.10      -24.85     12.43 o 
  -2 -12   3        0.60        0.23     14.81 o 
  -1 -12   3        0.34        2.57      9.62 o 
   0 -12   3        1.41        7.49      9.31 o 
   1 -12   3       15.31        2.15      9.24 o 
   2 -12   3       14.02       14.50      6.83 o 
   3 -12   3        0.00       -7.48      6.47 o 
   4 -12   3       20.41       15.02      8.51 o 
   5 -12   3        0.12        6.86      7.92 o 
   6 -12   3       24.30       27.05      9.47 o 
   7 -12   3        7.55        8.63      9.05 o 
   8 -12   3        3.71       -2.06      8.79 o 
  -3 -11   3       27.49       28.36     10.88 o 
  -2 -11   3        6.30       -9.20      9.09 o 
  -1 -11   3        5.25       -4.35      8.90 o 
   0 -11   3        0.41        3.85      8.92 o 
   1 -11   3        0.64        6.20      7.11 o 
   2 -11   3       25.00       27.41      6.23 o 
   3 -11   3      120.98      124.20      9.80 o 
   4 -11   3       10.29       18.45      6.23 o 
   5 -11   3        0.65       -0.55      5.74 o 
   6 -11   3       28.22       28.76      7.04 o 
   7 -11   3        8.71        2.42      6.67 o 
   8 -11   3        3.39        8.26      8.49 o 
   9 -11   3       29.83       23.96     11.30 o 
  -4 -10   3        0.03       11.10     10.01 o 
  -3 -10   3        0.57        5.91      9.30 o 
  -2 -10   3       19.40       22.81      9.75 o 
  -1 -10   3        1.77       -2.36      6.56 o 
   0 -10   3        2.75        7.34      4.99 o 
   1 -10   3        1.69        5.23      5.00 o 
   2 -10   3        2.06        1.55      5.31 o 
   3 -10   3       60.64       61.08      6.50 o 
   4 -10   3        6.48       10.82      5.74 o 
   5 -10   3       29.50       20.41      5.91 o 
   6 -10   3        4.32       10.39      6.32 o 
   7 -10   3        8.64        8.35      6.54 o 
   8 -10   3       12.76       11.89      6.99 o 
   9 -10   3       16.40       12.62      7.46 o 
  -5  -9   3       17.63       13.79     10.29 o 
  -4  -9   3        3.76        7.72      9.69 o 
  -3  -9   3        0.39        2.07      9.16 o 
  -2  -9   3       35.39       36.00      6.78 o 
  -1  -9   3        2.95       -4.48      4.77 o 
   0  -9   3       78.28       76.54      6.20 o 
   1  -9   3        4.42        3.68      4.35 o 
   2  -9   3       11.79       13.55      4.71 o 
   3  -9   3      115.09      112.83      8.17 o 
   4  -9   3      215.45      238.04     10.41 o 
   5  -9   3        0.48        2.50      5.55 o 
   6  -9   3       21.33       30.59      6.69 o 
   7  -9   3        1.86        8.39      6.00 o 
   8  -9   3      118.85      134.10     10.03 o 
   9  -9   3        4.29       12.65      9.04 o 
  -6  -8   3        2.96       -1.68      8.80 o 
  -5  -8   3        0.01       -0.75      8.51 o 
  -4  -8   3       27.57       20.95      8.73 o 
  -3  -8   3        9.13        7.26      5.85 o 
  -2  -8   3        8.34        4.41      4.25 o 
  -1  -8   3       14.34       16.76      4.63 o 
   0  -8   3      126.87      135.57      6.17 o 
   1  -8   3       49.36       50.80      4.36 o 
   2  -8   3       63.38       61.98      5.24 o 
   3  -8   3      173.27      212.17      7.95 o 
   4  -8   3       24.75       27.97      6.72 o 
   5  -8   3       24.95       32.87      7.11 o 
   6  -8   3       54.39       52.00      6.97 o 
   7  -8   3        3.59       -0.32      5.70 o 
   8  -8   3      144.74      154.87     10.74 o 
   9  -8   3       16.60       17.06      8.65 o 
  -7  -7   3        0.62        3.35      9.29 o 
  -6  -7   3        4.17       -0.54      8.34 o 
  -5  -7   3        0.67       -5.58      7.92 o 
  -4  -7   3        8.65       11.35      6.88 o 
  -3  -7   3       14.40       14.04      4.52 o 
  -2  -7   3       15.46       15.62      4.56 o 
  -1  -7   3      103.96      103.17      5.28 o 
   0  -7   3       47.08       37.62      3.93 o 
   1  -7   3        7.43        3.22      3.44 o 
   2  -7   3       20.45       18.36      3.72 o 
   3  -7   3      377.03      355.24      9.56 o 
   4  -7   3        4.22        2.88      3.62 o 
   5  -7   3      156.08      156.51      7.89 o 
   6  -7   3        0.12       -0.77      5.10 o 
   7  -7   3        3.79       12.55      5.85 o 
   8  -7   3       13.28       11.95      7.66 o 
   9  -7   3        5.99       -6.54      8.03 o 
  10  -7   3        0.59        0.61     12.60 o 
  -7  -6   3        0.14      -12.38      7.89 o 
  -6  -6   3       67.83       59.04      9.79 o 
  -5  -6   3        3.07        1.28      6.42 o 
  -4  -6   3        1.90        0.86      3.52 o 
  -3  -6   3        3.77        4.35      4.23 o 
  -2  -6   3       44.46       42.79      4.21 o 
  -1  -6   3        5.22       -1.67      3.05 o 
   0  -6   3        2.79        2.52      3.26 o 
   1  -6   3      142.62      131.69      5.65 o 
   2  -6   3       97.34      115.48      5.88 o 
   3  -6   3      641.02      661.66     13.73 o 
   4  -6   3      243.84      283.87      8.12 o 
   5  -6   3      302.93      344.21     11.20 o 
   6  -6   3      321.56      373.82     13.70 o 
   7  -6   3      233.76      245.20     10.59 o 
   8  -6   3        2.38        1.67      6.76 o 
   9  -6   3       11.98       18.57      9.52 o 
  10  -6   3        0.61       -5.73      9.80 o 
  -8  -5   3        1.59        0.08      9.81 o 
  -7  -5   3       11.29        7.15      8.29 o 
  -6  -5   3       10.23        0.18      6.54 o 
  -5  -5   3        4.10        3.74      3.66 o 
  -4  -5   3        3.98        3.34      3.70 o 
  -3  -5   3       40.10       43.87      3.90 o 
  -2  -5   3      341.93      320.87     10.09 o 
  -1  -5   3        2.68       -0.66      3.48 o 
   0  -5   3       90.69       90.26      6.76 o 
   1  -5   3     1003.81     1034.48     28.06 o 
   2  -5   3      401.45      373.69     17.46 o 
   3  -5   3      526.36      532.62     14.92 o 
   4  -5   3      109.30      122.65      7.15 o 
   5  -5   3       41.93       36.50      4.35 o 
   6  -5   3       27.89       40.50      5.78 o 
   7  -5   3      399.79      425.65     20.49 o 
   8  -5   3        1.31        5.30      7.72 o 
   9  -5   3        2.19       21.55     11.18 o 
  10  -5   3        1.90        3.86     14.34 o 
  -8  -4   3        3.86       -0.60      9.21 o 
  -7  -4   3        0.25       -1.04      7.80 o 
  -6  -4   3        0.90        1.05      4.65 o 
  -5  -4   3        9.17        3.90      3.35 o 
  -4  -4   3       90.42       82.33      4.59 o 
  -3  -4   3       22.56       22.21      2.87 o 
  -2  -4   3       55.13       57.41      3.60 o 
  -1  -4   3        0.16       -2.90      3.89 o 
   0  -4   3      117.52       95.75     16.61 o 
   1  -4   3      484.05      431.74     13.80 o 
   2  -4   3      390.78      330.04     15.32 o 
   3  -4   3      417.43      397.45     12.90 o 
   4  -4   3      430.46      442.92     18.03 o 
   5  -4   3       11.84        7.47      4.93 o 
   6  -4   3        1.12       -0.15      4.51 o 
   7  -4   3      263.90      309.96     13.25 o 
   8  -4   3        7.42        3.89      7.66 o 
   9  -4   3        0.08        2.18      8.71 o 
  -9  -3   3        3.12        6.49     10.25 o 
  -8  -3   3        0.33        3.11      9.04 o 
  -7  -3   3      160.65      141.12     10.03 o 
  -6  -3   3       15.91       22.57      5.00 o 
  -5  -3   3        0.15        1.75      3.62 o 
  -4  -3   3       59.87       62.77      5.04 o 
  -3  -3   3       82.59       71.40      4.22 o 
  -2  -3   3      130.12      116.81      5.28 o 
  -1  -3   3     1687.27     1518.08     30.96 o 
   0  -3   3      302.89      304.06     12.90 o 
   1  -3   3      302.98      282.10     12.28 o 
   2  -3   3     5580.66     5672.41    120.71 o 
   3  -3   3       33.08       32.33      7.09 o 
   4  -3   3       28.85       25.89      4.79 o 
   5  -3   3       13.02        9.34      5.24 o 
   6  -3   3       96.96      108.64      9.75 o 
   7  -3   3      138.01      146.99     12.18 o 
   8  -3   3       50.68       71.04     24.35 o 
   9  -3   3        2.22        0.29     17.72 o 
  -9  -2   3        1.72      -12.30      9.05 o 
  -8  -2   3       13.78       14.56      9.15 o 
  -7  -2   3       11.32       15.47      8.89 o 
  -6  -2   3        7.01        2.20      4.14 o 
  -5  -2   3        8.34       12.99      4.36 o 
  -4  -2   3       18.96       16.00      3.57 o 
  -3  -2   3      233.30      239.25      7.01 o 
  -2  -2   3       81.26       79.75      4.43 o 
  -1  -2   3      328.44      276.23     11.80 o 
   0  -2   3        4.89       -1.60      2.53 o 
   1  -2   3      102.04       99.31      6.18 o 
   2  -2   3      184.80      158.92      9.35 o 
   3  -2   3       30.24       41.63      4.85 o 
   4  -2   3      134.97      170.70      8.91 o 
   5  -2   3        2.01       12.33      5.37 o 
   6  -2   3      331.95      336.05     15.11 o 
   7  -2   3       15.01        4.02      7.30 o 
   8  -2   3       56.88       90.51     14.69 o 
   9  -2   3        0.52        1.56      9.27 o 
  -9  -1   3        1.24       -4.62      8.67 o 
  -8  -1   3        7.77        5.84      8.23 o 
  -7  -1   3        0.03        2.44      6.96 o 
  -6  -1   3       24.91       19.55      4.23 o 
  -5  -1   3        5.69        3.88      4.07 o 
  -4  -1   3        9.88       11.73      3.16 o 
  -3  -1   3       68.20       65.95      6.94 o 
  -2  -1   3     2199.23     1979.10     42.62 o 
   1  -1   3      207.28      202.22      5.84 o 
   2  -1   3     3588.81     3225.66     72.24 o 
   3  -1   3      968.76      884.47     22.28 o 
   4  -1   3       81.25       73.42      6.65 o 
   5  -1   3      459.47      472.52     17.02 o 
   6  -1   3        2.78       -3.80      6.34 o 
   7  -1   3        3.28        7.58      7.24 o 
   8  -1   3       88.12      123.87     28.07 o 
   9  -1   3       34.18       46.71     11.75 o 
  -9   0   3       15.00       11.21      9.24 o 
  -8   0   3       79.60       53.84      8.32 o 
  -7   0   3        2.75       17.07      5.70 o 
  -6   0   3        5.43        4.00      4.31 o 
  -5   0   3        1.25        1.29      3.39 o 
  -4   0   3        4.65        5.64      4.56 o 
  -3   0   3       50.47       45.06      5.18 o 
  -2   0   3      228.38      222.32      6.87 o 
  -1   0   3      335.39      293.23     10.00 o 
   0   0   3       15.64       14.29      4.39 o 
   1   0   3      450.43      394.02     14.16 o 
   2   0   3      224.23      214.84     11.22 o 
   3   0   3       84.50      102.94      5.42 o 
   4   0   3      248.01      261.88     11.62 o 
   5   0   3      127.36      139.06     10.11 o 
   6   0   3       10.12       17.76      9.54 o 
   7   0   3        4.42        3.32      7.44 o 
   8   0   3        2.19        4.26      8.51 o 
   9   0   3        6.13       25.20     10.82 o 
 -10   1   3        9.28       12.38      9.30 o 
  -9   1   3       16.73       10.86      9.62 o 
  -8   1   3       87.62       82.69      8.86 o 
  -7   1   3        3.16        7.46      5.14 o 
  -6   1   3       18.83       14.34      4.53 o 
  -5   1   3       10.60       15.15      3.81 o 
  -4   1   3       28.66       30.30      5.02 o 
  -3   1   3       35.07       33.13      4.72 o 
  -2   1   3      610.56      480.90     16.95 o 
  -1   1   3     1870.27     1749.96     45.19 o 
   0   1   3      460.21      415.29     10.95 o 
   1   1   3      233.99      184.99      9.67 o 
   2   1   3      858.84      798.96     22.54 o 
   3   1   3      348.19      368.79     13.06 o 
   4   1   3        5.85        6.03      4.87 o 
   5   1   3       17.53       13.02      5.53 o 
   6   1   3       18.33       31.89      8.01 o 
   7   1   3        3.45       -5.72      7.59 o 
   8   1   3        4.08       -2.10      8.92 o 
 -10   2   3        8.36       16.53      9.12 o 
  -9   2   3       88.93       69.37     10.48 o 
  -8   2   3       21.22       15.77      7.48 o 
  -7   2   3        0.39       -0.70      4.75 o 
  -6   2   3       20.01       20.70      5.73 o 
  -5   2   3       13.19       19.89      3.65 o 
  -4   2   3       50.23       60.68      4.95 o 
  -3   2   3      637.32      619.65     14.35 o 
  -2   2   3      279.82      259.82     16.90 o 
  -1   2   3     1698.06     1587.31     42.35 o 
   0   2   3       32.80       32.43      3.87 o 
   1   2   3      414.93      359.62      9.45 o 
   2   2   3       69.13       89.00      5.40 o 
   3   2   3      211.81      211.64      7.77 o 
   4   2   3      117.32      111.15      6.67 o 
   5   2   3       43.27       48.95      5.92 o 
   6   2   3       37.79       43.79     11.72 o 
   7   2   3        4.99       -6.47      6.43 o 
   8   2   3       12.18       14.48      7.83 o 
 -10   3   3       21.07       16.17      9.38 o 
  -9   3   3       13.25       16.47      8.44 o 
  -8   3   3        0.53       -1.64      7.02 o 
  -7   3   3        0.06        0.14      4.81 o 
  -6   3   3        1.21        2.83      4.37 o 
  -5   3   3       10.50        9.43      3.39 o 
  -4   3   3        5.80       13.08      3.02 o 
  -3   3   3        5.57        6.94      3.93 o 
  -2   3   3        0.53        4.17      5.07 o 
  -1   3   3        7.77       12.55      3.89 o 
   0   3   3        1.62        7.69      3.38 o 
   1   3   3       56.70       51.90      3.78 o 
   2   3   3        0.02       -2.58      2.91 o 
   3   3   3      375.47      380.39     11.15 o 
   4   3   3      137.10      150.11      8.15 o 
   5   3   3        0.15       11.32      6.03 o 
   6   3   3       13.10       11.80      6.41 o 
   7   3   3        9.54       13.70      7.04 o 
 -10   4   3       11.08        1.83      8.29 o 
  -9   4   3       53.79       47.99      9.49 o 
  -8   4   3       39.96       44.30      9.10 o 
  -7   4   3        0.79        0.85      4.85 o 
  -6   4   3        1.96        6.56      4.57 o 
  -5   4   3        3.61        2.43      3.28 o 
  -4   4   3        7.65       14.29      4.65 o 
  -3   4   3        0.62        0.65      3.70 o 
  -2   4   3       94.44      113.35      5.09 o 
  -1   4   3       39.03       38.51      3.52 o 
   0   4   3       77.40       70.63      5.10 o 
   1   4   3       62.23       62.34      4.59 o 
   2   4   3        3.69        6.88      3.82 o 
   3   4   3      102.88      100.13      6.62 o 
   4   4   3        9.03       10.47      7.92 o 
   5   4   3        0.24       -1.92      5.54 o 
   6   4   3       23.33       36.98      6.99 o 
   7   4   3        2.89       15.76      6.97 o 
 -10   5   3        9.61        6.27      8.82 o 
  -9   5   3       48.89       43.15      9.59 o 
  -8   5   3      122.17       85.87     10.51 o 
  -7   5   3        7.19       15.11      6.31 o 
  -6   5   3        0.48        6.94     11.18 o 
  -5   5   3       12.14       16.42      4.07 o 
  -4   5   3      169.27      192.45      8.26 o 
  -3   5   3       76.32       86.49      5.66 o 
  -2   5   3      804.00      706.80     14.65 o 
  -1   5   3        2.94        4.18      3.29 o 
   0   5   3       14.95       14.03      3.47 o 
   1   5   3       79.52       85.02      5.65 o 
   2   5   3        6.35        9.75      4.40 o 
   3   5   3      109.23      117.35      7.24 o 
   4   5   3       35.41       47.74      6.76 o 
   5   5   3        4.66        1.98      5.65 o 
   6   5   3        4.89        4.28      6.47 o 
 -10   6   3        0.34       -3.93      8.60 o 
  -9   6   3        5.45        9.56      8.65 o 
  -8   6   3       22.40       21.29     10.17 o 
  -7   6   3       13.68       18.27      6.59 o 
  -6   6   3       24.66       22.01      5.30 o 
  -5   6   3        9.80       14.48      5.92 o 
  -4   6   3       41.53       38.95      5.63 o 
  -3   6   3        1.20        4.72      3.45 o 
  -2   6   3       68.02       73.06      4.82 o 
  -1   6   3        4.96        4.57      3.33 o 
   0   6   3       65.87       65.05      5.01 o 
   1   6   3       83.48       90.44      5.79 o 
   2   6   3       12.35       10.36      4.97 o 
   3   6   3       12.45       16.88      5.71 o 
   4   6   3       11.66        9.38      5.87 o 
   5   6   3        6.91        6.24      6.17 o 
 -10   7   3       12.73        9.61      9.07 o 
  -9   7   3        0.01       -6.03      8.13 o 
  -8   7   3       13.49       17.52      9.38 o 
  -7   7   3      177.39      131.70     12.14 o 
  -6   7   3        6.45       10.16      6.29 o 
  -5   7   3        2.15       14.26      7.09 o 
  -4   7   3        3.02        2.22      6.03 o 
  -3   7   3        6.52        3.39      5.36 o 
  -2   7   3        3.72        0.66      4.29 o 
  -1   7   3        0.00        3.27      4.30 o 
   0   7   3       20.19       21.58      4.70 o 
   1   7   3        2.10        1.72      4.51 o 
   2   7   3       18.54       20.48      6.48 o 
   3   7   3        0.07       11.21      5.79 o 
   4   7   3        4.34        0.76      6.09 o 
   5   7   3        9.38       11.43      6.72 o 
  -9   8   3        1.35       -6.88      9.69 o 
  -8   8   3        0.10      -12.24      8.53 o 
  -7   8   3       50.59       37.56      7.32 o 
  -6   8   3        2.17        2.46      6.63 o 
  -5   8   3        7.43        6.20      5.73 o 
  -4   8   3       32.10       31.51      9.32 o 
  -3   8   3      201.96      192.81     14.45 o 
  -2   8   3       13.39        9.81      4.97 o 
  -1   8   3        2.51        0.37      4.87 o 
   0   8   3       17.30       19.75      5.43 o 
   1   8   3        0.67        3.28      4.73 o 
   2   8   3       50.57       60.00      8.43 o 
   3   8   3        0.06       -1.43      7.43 o 
   4   8   3        0.02       -1.35      8.21 o 
  -9   9   3        0.18      -12.24     16.76 o 
  -8   9   3        0.03       -2.15      9.11 o 
  -7   9   3       13.90       14.02      6.94 o 
  -6   9   3       81.74       63.66      7.97 o 
  -5   9   3        1.13       -7.65      5.56 o 
  -4   9   3        3.88       -0.63      5.57 o 
  -3   9   3       21.98       17.48      5.68 o 
  -2   9   3        1.33        0.26      7.31 o 
  -1   9   3       11.08       16.86      5.46 o 
   0   9   3        1.64       -1.07      5.45 o 
   1   9   3        2.45      -14.81      9.62 o 
   2   9   3        7.29        2.03      6.97 o 
   3   9   3        0.05       -1.20      8.15 o 
  -8  10   3        5.99       -1.38      9.48 o 
  -7  10   3        6.83       -1.78      8.52 o 
  -6  10   3       42.97       39.15      8.38 o 
  -5  10   3        0.11        4.41      6.17 o 
  -4  10   3        1.07       -4.54      5.86 o 
  -3  10   3        2.53       -1.08      5.63 o 
  -2  10   3        0.54       -4.14      5.64 o 
  -1  10   3        0.28       -9.65      5.64 o 
   0  10   3        3.47        1.84      5.78 o 
   1  10   3        3.60       -0.54      8.38 o 
   2  10   3        0.55       -8.66     10.11 o 
  -7  11   3        0.21       -5.09     13.07 o 
  -6  11   3        4.88        3.77      7.91 o 
  -5  11   3       22.54        3.54      8.11 o 
  -4  11   3       10.82        4.63      9.91 o 
  -3  11   3        1.52       11.71      6.46 o 
  -2  11   3        4.34        1.65      6.12 o 
  -1  11   3        0.04        3.21      7.88 o 
   0  11   3        0.03       -1.42      8.70 o 
  -6  12   3        0.78      -13.77     10.30 o 
  -5  12   3       10.01        5.43     10.90 o 
  -4  12   3        8.08       -1.68      7.61 o 
  -3  12   3        1.02       -5.99      8.44 o 
  -2  12   3        0.26       -3.58      8.59 o 
   1 -14   4        0.25       -8.94     10.25 o 
   2 -14   4       27.46       25.01      9.19 o 
   3 -14   4        4.67        1.78     11.06 o 
   4 -14   4        1.43      -20.26     10.73 o 
   5 -14   4        0.61       -4.98     10.76 o 
   6 -14   4        2.66      -21.84     11.04 o 
  -1 -13   4        0.01       -8.19     11.99 o 
   0 -13   4        0.71       -8.60      9.75 o 
   1 -13   4        2.59       -9.09      9.41 o 
   2 -13   4       62.14       51.96     11.38 o 
   3 -13   4       17.85       22.96      7.20 o 
   4 -13   4       11.24       -2.64     12.00 o 
   5 -13   4        2.22        7.92      8.43 o 
   6 -13   4        1.20      -16.95      8.48 o 
   7 -13   4        0.49       -6.20      9.49 o 
  -2 -12   4        0.03        0.53      9.67 o 
  -1 -12   4        5.45        5.96      9.83 o 
   0 -12   4        0.06       -3.37      9.11 o 
   1 -12   4        3.50        7.14      7.28 o 
   2 -12   4        2.31        7.21      6.13 o 
   3 -12   4        8.68       17.80      5.80 o 
   4 -12   4        0.08        6.27      6.15 o 
   5 -12   4       35.82       42.33      8.92 o 
   6 -12   4        0.01       -2.15      6.56 o 
   7 -12   4        2.45       -3.80      8.75 o 
   8 -12   4        3.45       14.13      7.67 o 
  -4 -11   4        6.15       -3.62     10.13 o 
  -3 -11   4        2.31        1.79      9.84 o 
  -2 -11   4        0.08        6.05      9.53 o 
  -1 -11   4        6.19       16.27      7.39 o 
   0 -11   4        0.32        1.71      6.65 o 
   1 -11   4        9.57       11.04      5.86 o 
   2 -11   4        0.33        4.73      6.28 o 
   3 -11   4      102.54      125.11      8.25 o 
   4 -11   4      245.53      290.24     15.50 o 
   5 -11   4       71.35       76.22      7.75 o 
   6 -11   4        2.42       -2.48      5.94 o 
   7 -11   4        2.48       13.64      7.01 o 
   8 -11   4        1.88        4.86      8.71 o 
  -5 -10   4        0.35        1.03     10.61 o 
  -4 -10   4       12.94       19.94     10.55 o 
  -3 -10   4       12.33        4.71     11.87 o 
  -2 -10   4       23.28       30.81      7.87 o 
  -1 -10   4        0.84       -9.61      5.54 o 
   0 -10   4       46.78       38.81      7.00 o 
   1 -10   4       17.61        9.86      6.23 o 
   2 -10   4       32.12       29.93      6.38 o 
   3 -10   4        1.85        9.48      5.79 o 
   4 -10   4       42.25       49.19      6.06 o 
   5 -10   4       21.03       13.29      8.56 o 
   6 -10   4        7.06       13.49      6.25 o 
   7 -10   4        1.10      -10.59      7.08 o 
   8 -10   4       88.87      102.20     12.70 o 
   9 -10   4        0.95       10.60      9.92 o 
  -5  -9   4        0.67       -4.63      9.76 o 
  -4  -9   4       43.45       43.56     10.80 o 
  -3  -9   4        2.61        0.76      7.02 o 
  -2  -9   4       19.78       22.95      6.33 o 
  -1  -9   4       36.00       37.86      5.95 o 
   0  -9   4        0.22        6.92      5.42 o 
   1  -9   4        0.15        4.06      4.66 o 
   2  -9   4        0.08        3.77      4.26 o 
   3  -9   4        4.11        8.16      5.96 o 
   4  -9   4      597.76      704.85     15.42 o 
   5  -9   4      398.95      412.29     13.77 o 
   6  -9   4        2.50        7.61      5.70 o 
   7  -9   4        0.01       -2.00      6.83 o 
   8  -9   4      126.69      120.51     12.97 o 
   9  -9   4       14.67       17.88     10.12 o 
  -6  -8   4        2.47        3.97      9.96 o 
  -5  -8   4        9.49       14.63      9.80 o 
  -4  -8   4       90.76      111.21     12.63 o 
  -3  -8   4       24.55       33.96      6.75 o 
  -2  -8   4        0.93        0.11      7.44 o 
  -1  -8   4      166.88      181.99     10.94 o 
   0  -8   4       45.86       55.28      5.75 o 
   1  -8   4       76.83       87.81      5.79 o 
   2  -8   4        3.27       10.24      4.58 o 
   3  -8   4       97.71      123.27      7.59 o 
   4  -8   4      179.32      215.12      8.00 o 
   5  -8   4      225.08      228.03      9.67 o 
   6  -8   4      156.55      155.29     10.70 o 
   7  -8   4        0.11        5.17     10.84 o 
   8  -8   4       17.63       23.34      8.97 o 
   9  -8   4       71.70       89.40     14.65 o 
  -7  -7   4        0.57       -3.59      9.66 o 
  -6  -7   4       10.34        5.10      8.68 o 
  -5  -7   4       27.91       25.34      9.00 o 
  -4  -7   4        1.68       -5.45      5.63 o 
  -3  -7   4       14.11        5.61      6.19 o 
  -2  -7   4      145.34      157.66      6.67 o 
  -1  -7   4      310.62      356.81      9.00 o 
   0  -7   4       18.59       21.74      4.18 o 
   1  -7   4       35.59       40.92      4.06 o 
   2  -7   4      146.05      172.28      6.11 o 
   3  -7   4      545.13      601.33     12.66 o 
   4  -7   4        0.61       10.57      3.54 o 
   5  -7   4      489.31      559.71     18.66 o 
   6  -7   4      121.97      115.16      9.15 o 
   7  -7   4       82.88      103.86     13.41 o 
   8  -7   4       12.61        3.42      9.08 o 
   9  -7   4        3.27       -2.56      8.55 o 
  -7  -6   4        1.31       -3.82      9.52 o 
  -6  -6   4        1.94        3.85      8.13 o 
  -5  -6   4       35.29       29.54      7.04 o 
  -4  -6   4       45.92       56.47      5.84 o 
  -3  -6   4        5.30        5.02      4.10 o 
  -2  -6   4       39.01       38.26      4.18 o 
  -1  -6   4      108.78      146.34      6.52 o 
   0  -6   4      672.03      837.58     16.58 o 
   1  -6   4       45.69       47.23      4.63 o 
   2  -6   4      270.15      280.43     11.37 o 
   3  -6   4       67.46       74.60      5.68 o 
   4  -6   4      223.20      246.62     15.66 o 
   5  -6   4       99.90      132.46      8.03 o 
   6  -6   4      336.17      343.14     15.46 o 
   7  -6   4       54.09       76.11     12.86 o 
   8  -6   4       52.21       57.39     10.09 o 
   9  -6   4        0.83       -7.17     13.65 o 
  -8  -5   4        0.01      -10.22      9.71 o 
  -7  -5   4        6.01        5.04      9.38 o 
  -6  -5   4        6.05        0.27      7.61 o 
  -5  -5   4      111.34      129.66      8.28 o 
  -4  -5   4      140.25      180.85      6.40 o 
  -3  -5   4       21.40       23.81      4.45 o 
  -2  -5   4      580.10      543.43     12.13 o 
  -1  -5   4      812.07      862.32     17.75 o 
   0  -5   4      699.36      739.33     20.21 o 
   1  -5   4       52.42       74.01      5.63 o 
   2  -5   4     1788.61     2019.31     67.56 o 
   3  -5   4       15.57       14.27      4.29 o 
   4  -5   4      147.76      139.26      8.30 o 
   5  -5   4      104.66      111.09      9.01 o 
   6  -5   4      188.00      212.66     13.40 o 
   7  -5   4      254.17      298.05     66.29 o 
   8  -5   4      189.37      204.93     15.25 o 
   9  -5   4        0.41       13.03      9.19 o 
  -8  -4   4        0.51       -4.08      9.33 o 
  -7  -4   4       25.88       34.46      9.93 o 
  -6  -4   4       10.82       10.77      5.63 o 
  -5  -4   4        1.98       -1.07      3.41 o 
  -4  -4   4      157.60      157.17      5.26 o 
  -3  -4   4      862.29      848.64     16.13 o 
  -2  -4   4       22.41       35.45      4.06 o 
  -1  -4   4       48.11       63.61      7.12 o 
   0  -4   4       69.76      106.76      8.37 o 
   1  -4   4     1968.47     2384.42     52.33 o 
   2  -4   4     1125.88     1255.51     29.12 o 
   3  -4   4      115.20      148.70      7.85 o 
   4  -4   4       20.67       26.58      4.04 o 
   5  -4   4        0.47       -0.37      4.85 o 
   6  -4   4      216.65      212.78     12.38 o 
   7  -4   4      102.15      129.52     16.29 o 
   8  -4   4        8.08       13.15      8.15 o 
   9  -4   4       26.31       38.46     10.70 o 
  -9  -3   4        0.21       -3.47      9.95 o 
  -8  -3   4        0.04       -2.73      9.06 o 
  -7  -3   4       83.17       81.35     11.00 o 
  -6  -3   4        1.43        0.20      4.85 o 
  -5  -3   4       36.08       28.25      4.97 o 
  -4  -3   4        0.60        2.82      3.56 o 
  -3  -3   4       10.78       27.39      4.06 o 
  -2  -3   4      387.54      382.89     36.33 o 
  -1  -3   4     2482.13     2673.05     82.69 o 
   0  -3   4      126.51      117.49      7.94 o 
   1  -3   4      466.99      546.28     13.80 o 
   2  -3   4       16.96       19.86      3.05 o 
   3  -3   4     2981.57     3157.79     69.23 o 
   4  -3   4       12.15       13.24      3.45 o 
   5  -3   4       15.80       17.50      5.77 o 
   6  -3   4       95.24      123.20     10.43 o 
   7  -3   4       49.73       33.96      8.61 o 
   8  -3   4        0.18        3.65      7.95 o 
   9  -3   4       51.07       81.99     12.97 o 
  -9  -2   4        1.41       22.10     10.10 o 
  -8  -2   4        5.80       10.29      8.93 o 
  -7  -2   4       19.08       14.42      6.94 o 
  -6  -2   4      139.36      145.27      7.85 o 
  -5  -2   4      158.02      168.35      6.89 o 
  -4  -2   4        0.53        2.76      3.84 o 
  -3  -2   4     1778.58     1658.17     27.43 o 
  -2  -2   4     2241.22     2272.46     62.04 o 
  -1  -2   4       27.16       50.83      6.03 o 
   0  -2   4     1447.83     1547.82     47.28 o 
   2  -2   4        7.94        7.73      2.56 o 
   3  -2   4      345.76      346.81     10.96 o 
   4  -2   4       53.53       53.07      4.62 o 
   5  -2   4      155.27      143.68      9.86 o 
   6  -2   4      214.14      182.00     11.95 o 
   7  -2   4        0.01       -6.78      7.18 o 
   8  -2   4       89.12      122.24     13.20 o 
   9  -2   4        1.18        0.29      9.31 o 
  -9  -1   4        1.53       -1.30      8.36 o 
  -8  -1   4       43.27       39.97     10.29 o 
  -7  -1   4        0.28        6.01      5.70 o 
  -6  -1   4        6.34        8.87      5.36 o 
  -5  -1   4      166.86      159.43      6.50 o 
  -4  -1   4      219.14      225.45      7.27 o 
  -3  -1   4      295.01      331.94     10.08 o 
  -2  -1   4     1672.61     1780.72     56.66 o 
  -1  -1   4      634.24      691.53     17.11 o 
   2  -1   4      814.89     1063.13     27.85 o 
   3  -1   4       14.48       16.10      5.16 o 
   4  -1   4      214.74      195.60      8.15 o 
   5  -1   4      390.44      410.75     15.97 o 
   6  -1   4       68.33       74.19      9.28 o 
   7  -1   4       13.50        9.38      7.58 o 
   8  -1   4       90.98      115.73     12.99 o 
   9  -1   4       11.59        6.92     10.13 o 
  -9   0   4        0.51       -3.46      8.30 o 
  -8   0   4      144.98      141.47     12.42 o 
  -7   0   4       16.12       15.50      5.78 o 
  -6   0   4       53.88       53.24      6.10 o 
  -5   0   4        1.91        5.72      3.81 o 
  -4   0   4       41.07       51.54      4.58 o 
  -3   0   4      688.77      744.27     45.34 o 
  -2   0   4     2028.85     2132.70     66.77 o 
  -1   0   4      121.33      116.84      5.20 o 
   0   0   4       85.68       87.40      7.64 o 
   2   0   4     1981.01     1999.08     46.06 o 
   3   0   4       31.82       53.92      5.43 o 
   4   0   4       44.83       37.33      4.67 o 
   5   0   4      106.31      103.35     26.04 o 
   6   0   4       12.51        8.06      6.57 o 
   7   0   4        1.21       -7.01      7.03 o 
   8   0   4        1.54       11.19      9.21 o 
 -10   1   4       19.07       15.80      9.23 o 
  -9   1   4        1.32       -3.78      7.94 o 
  -8   1   4        4.33       11.75      6.67 o 
  -7   1   4        0.65        6.11      5.12 o 
  -6   1   4       12.67       16.58      9.35 o 
  -5   1   4       26.62       33.32      4.41 o 
  -4   1   4      119.56      122.46      5.79 o 
  -3   1   4      447.06      446.32     19.53 o 
  -2   1   4     1928.78     2092.54     46.61 o 
  -1   1   4     2929.69     2984.76     66.99 o 
   0   1   4      245.64      207.62     11.78 o 
   1   1   4       66.89       87.20      5.80 o 
   2   1   4      140.48      198.46     11.61 o 
   3   1   4      575.03      590.81     14.62 o 
   4   1   4      144.12      153.91      9.84 o 
   5   1   4      285.45      273.68     14.00 o 
   6   1   4        1.50       -2.05     13.73 o 
   7   1   4        1.79      -10.08      7.66 o 
   8   1   4        0.17       18.36     10.57 o 
 -10   2   4        0.06        9.46      8.64 o 
  -9   2   4       56.89       53.94     14.84 o 
  -8   2   4       12.59       10.61      7.67 o 
  -7   2   4       19.37       25.79      6.78 o 
  -6   2   4        0.42        4.15      4.71 o 
  -5   2   4       38.99       42.15      5.01 o 
  -4   2   4      159.70      166.60      6.45 o 
  -3   2   4     1002.24     1060.94     19.16 o 
  -2   2   4      407.96      448.09     19.33 o 
  -1   2   4       76.53       74.02      4.68 o 
   0   2   4      160.36      266.26     12.48 o 
   1   2   4        2.74        5.30      4.59 o 
   2   2   4      248.97      268.72      8.96 o 
   3   2   4      140.77      139.71      7.33 o 
   4   2   4      650.57      738.44     33.24 o 
   5   2   4        2.56        1.75      5.03 o 
   6   2   4        6.00       10.80      6.17 o 
   7   2   4        0.25        5.36      6.98 o 
 -10   3   4        0.73      -15.18      7.95 o 
  -9   3   4      328.80      247.55     71.18 o 
  -8   3   4       12.45        8.51      6.38 o 
  -7   3   4        4.24        7.11      6.05 o 
  -6   3   4       56.86       66.79      7.47 o 
  -5   3   4       27.57       44.56      5.12 o 
  -4   3   4       48.47       56.87      3.73 o 
  -3   3   4      126.72      132.06      6.11 o 
  -2   3   4       75.03       86.61      5.61 o 
  -1   3   4      524.22      606.97     15.12 o 
   0   3   4     1231.67     1222.95     26.71 o 
   1   3   4       41.39       45.65      3.78 o 
   2   3   4        0.06        1.18      3.47 o 
   3   3   4       30.46       26.91      5.03 o 
   4   3   4       28.65       33.57      6.01 o 
   5   3   4       29.91       30.11      8.87 o 
   6   3   4        0.35       10.43      6.39 o 
   7   3   4        0.08        1.02      6.98 o 
 -10   4   4        0.29       -7.61      8.25 o 
  -9   4   4       28.55       29.90      8.57 o 
  -8   4   4       25.25       17.15      6.67 o 
  -7   4   4        2.70        5.39      7.73 o 
  -6   4   4        0.55        8.17      6.13 o 
  -5   4   4      187.99      206.62      8.31 o 
  -4   4   4        6.06        7.12      3.22 o 
  -3   4   4      507.97      562.41     15.01 o 
  -2   4   4      250.81      302.05     10.85 o 
  -1   4   4      168.62      194.34      7.74 o 
   0   4   4       18.03       19.40      4.79 o 
   1   4   4        2.45       11.59      3.52 o 
   2   4   4       16.37       14.67      4.18 o 
   3   4   4        5.71        5.75      4.77 o 
   4   4   4      151.72      180.65     13.18 o 
   5   4   4       37.82       36.37      7.78 o 
   6   4   4        1.02       -4.26      5.76 o 
 -10   5   4        1.56       -4.82      8.78 o 
  -9   5   4        5.43       -0.22      7.64 o 
  -8   5   4      216.50      232.55     12.17 o 
  -7   5   4        0.10        2.59      5.46 o 
  -6   5   4       29.79       44.13      7.22 o 
  -5   5   4        8.70        5.51      4.56 o 
  -4   5   4       39.95       39.74      5.53 o 
  -3   5   4       19.59       28.36      3.72 o 
  -2   5   4        8.61        6.48      4.42 o 
  -1   5   4      221.47      255.63      9.64 o 
   0   5   4        1.37        3.84      4.27 o 
   1   5   4       18.40       21.48      4.42 o 
   2   5   4       12.41       15.59      4.97 o 
   3   5   4      123.14      122.30      9.29 o 
   4   5   4        8.10       10.90      5.59 o 
   5   5   4        6.42       10.67      6.14 o 
   6   5   4        1.68        6.73      6.93 o 
 -10   6   4       29.67        4.13     12.87 o 
  -9   6   4        7.95       -7.70     12.97 o 
  -8   6   4       17.47       19.86     13.07 o 
  -7   6   4       12.80       15.84      5.69 o 
  -6   6   4        2.39        7.41      6.40 o 
  -5   6   4        4.06       16.82      7.13 o 
  -4   6   4      104.93      107.19      7.47 o 
  -3   6   4        1.64        7.65      4.06 o 
  -2   6   4       45.85       56.83      4.83 o 
  -1   6   4      108.67      132.55      7.37 o 
   0   6   4        4.67       12.16      5.16 o 
   1   6   4        9.32       11.40      5.93 o 
   2   6   4       11.57        8.70      7.73 o 
   3   6   4        6.83       13.22      5.70 o 
   4   6   4        0.14       13.70      6.02 o 
   5   6   4        0.00       -0.78      6.33 o 
  -9   7   4        1.55       -2.98      8.63 o 
  -8   7   4        0.62        4.10      6.56 o 
  -7   7   4      131.95      140.63     18.15 o 
  -6   7   4       33.20       32.88      7.10 o 
  -5   7   4      118.00      118.00     10.11 o 
  -4   7   4        0.22        6.89      5.16 o 
  -3   7   4        1.73        6.42      4.38 o 
  -2   7   4        3.48        1.93      4.24 o 
  -1   7   4       42.09       70.76     10.31 o 
   0   7   4        7.78       18.31      5.98 o 
   1   7   4        0.19        1.89      6.31 o 
   2   7   4        2.66       -0.48      6.50 o 
   3   7   4        2.23        2.29      6.26 o 
   4   7   4        2.05        5.41      6.42 o 
  -9   8   4        2.53        0.40     13.95 o 
  -8   8   4        5.19       -0.86      6.75 o 
  -7   8   4       30.92       30.63      8.72 o 
  -6   8   4       10.56        5.99      6.12 o 
  -5   8   4       10.20       16.82      5.86 o 
  -4   8   4        0.10       -4.09      5.13 o 
  -3   8   4      100.48      114.22     12.25 o 
  -2   8   4        1.70       -4.99      4.59 o 
  -1   8   4        2.99        2.01      6.54 o 
   0   8   4        0.06        1.10      8.23 o 
   1   8   4        0.94       12.07      7.37 o 
   2   8   4       20.05       22.29      8.24 o 
   3   8   4        0.97       16.85      8.26 o 
  -9   9   4        0.50       -7.35     13.64 o 
  -8   9   4        0.59      -17.82     19.82 o 
  -7   9   4        9.20       -2.62     10.99 o 
  -6   9   4       30.48       27.76      6.86 o 
  -5   9   4       40.23       36.57      6.88 o 
  -4   9   4       51.32       69.33      7.13 o 
  -3   9   4       19.93       29.16      5.81 o 
  -2   9   4       15.75       21.91      6.29 o 
  -1   9   4        0.15        4.99      7.18 o 
   0   9   4        0.25      -11.41     11.57 o 
   1   9   4        2.46        7.72      8.25 o 
   2   9   4        8.60       21.45      8.98 o 
  -8  10   4        0.00      -11.63     15.00 o 
  -7  10   4        0.00      -12.44      7.48 o 
  -6  10   4        5.76       -1.60      6.81 o 
  -5  10   4       17.62        3.15      6.51 o 
  -4  10   4       16.99       13.32      6.30 o 
  -3  10   4        1.44       -1.02     11.65 o 
  -2  10   4        0.75        1.54     13.74 o 
  -1  10   4        0.25       -9.59      7.55 o 
   0  10   4        4.50       -0.59     13.81 o 
   1  10   4        0.26       -3.33      9.49 o 
  -7  11   4        1.05      -15.86     11.28 o 
  -6  11   4        1.34       -0.23      7.88 o 
  -5  11   4        1.30       -1.62      6.84 o 
  -4  11   4       44.90       39.49      7.28 o 
  -3  11   4        3.05        5.89      6.39 o 
  -2  11   4        0.94        4.13     13.52 o 
  -1  11   4        0.00       -6.32      8.61 o 
   0 -14   5        0.22        2.98     10.51 o 
   1 -14   5        0.44       -5.11     16.17 o 
   2 -14   5        2.67       -5.88      9.93 o 
   3 -14   5       41.30       29.83      7.62 o 
   4 -14   5        2.32       -7.99      9.54 o 
   5 -14   5        2.81        7.17      8.99 o 
   6 -14   5        1.49       -8.78     11.61 o 
  -1 -13   5        0.11       -2.05      9.82 o 
   0 -13   5        0.99       -1.09     10.19 o 
   1 -13   5        3.80       -0.99      7.55 o 
   2 -13   5        2.85       -2.38      7.22 o 
   3 -13   5       61.46       64.06      7.84 o 
   4 -13   5        6.69        4.69      6.01 o 
   5 -13   5       16.04       19.13      7.37 o 
   6 -13   5        5.57        3.63      6.92 o 
   7 -13   5        3.02        1.90      7.99 o 
  -3 -12   5       24.86       27.33     10.98 o 
  -2 -12   5        0.49        0.94     14.21 o 
  -1 -12   5        2.80       -1.88      9.60 o 
   0 -12   5        5.28        2.39      7.16 o 
   1 -12   5        9.53       14.58      6.25 o 
   2 -12   5        6.26       11.81      6.05 o 
   3 -12   5       39.04       47.10      8.69 o 
   4 -12   5       48.06       57.66      6.65 o 
   5 -12   5       40.35       45.33      7.38 o 
   6 -12   5        6.73        6.47      7.48 o 
   7 -12   5        2.20       -3.79      7.56 o 
   8 -12   5        0.00       -4.93      9.50 o 
  -4 -11   5        3.27        9.94     10.65 o 
  -3 -11   5        2.25       -7.00      9.89 o 
  -2 -11   5       68.76       53.15     10.98 o 
  -1 -11   5        2.87       -3.50      6.84 o 
   0 -11   5        3.99        2.98      5.71 o 
   1 -11   5       35.18       33.97      6.22 o 
   2 -11   5        0.42       -1.00      5.51 o 
   3 -11   5       36.41       36.54      6.90 o 
   4 -11   5      271.58      289.75     17.08 o 
   5 -11   5       10.42       10.08      6.28 o 
   6 -11   5       33.05       28.83      8.51 o 
   7 -11   5        0.42        2.98      8.28 o 
   8 -11   5        0.62        5.85     24.72 o 
  -5 -10   5        9.50       -9.57     10.13 o 
  -4 -10   5       32.56       23.42     10.75 o 
  -3 -10   5       26.60       38.55     10.48 o 
  -2 -10   5       13.61       22.81      7.70 o 
  -1 -10   5       26.76       38.95      6.54 o 
   0 -10   5        0.47        5.66      5.50 o 
   1 -10   5       85.63       91.26      8.01 o 
   2 -10   5       13.41       10.44      6.10 o 
   3 -10   5       34.89       38.91      5.92 o 
   4 -10   5        0.20       -5.85      4.75 o 
   5 -10   5        0.17        1.29      6.52 o 
   6 -10   5       41.42       74.65      8.35 o 
   7 -10   5        0.51        7.41     12.00 o 
   8 -10   5       25.72        5.77     18.52 o 
   9 -10   5        1.65       -0.01      9.90 o 
  -5  -9   5       19.32       12.48     10.47 o 
  -4  -9   5      109.53      136.20     13.46 o 
  -3  -9   5        3.09        7.77      7.18 o 
  -2  -9   5        0.81       -3.11      5.82 o 
  -1  -9   5       95.54      100.14      8.57 o 
   0  -9   5        0.01       -4.29      6.52 o 
   1  -9   5        0.01       -1.92      5.85 o 
   2  -9   5       23.10       26.49      5.14 o 
   3  -9   5       15.32       16.44      5.98 o 
   4  -9   5        8.30        8.08      4.99 o 
   5  -9   5      694.81      690.32     33.10 o 
   6  -9   5       15.86       12.38      7.15 o 
   7  -9   5       18.07        2.26      7.77 o 
   8  -9   5       44.23       50.12     10.26 o 
   9  -9   5        2.55       -1.50      8.95 o 
  -6  -8   5        8.43       13.28     10.54 o 
  -5  -8   5       11.06       10.53     10.03 o 
  -4  -8   5       48.22       54.33      8.32 o 
  -3  -8   5       62.45       60.44      7.34 o 
  -2  -8   5        0.01       -1.11      8.22 o 
  -1  -8   5      264.54      295.41     11.69 o 
   0  -8   5       22.47       17.23      4.23 o 
   1  -8   5      270.73      243.89      7.93 o 
   2  -8   5        8.76        7.05      3.74 o 
   3  -8   5       15.76       20.34      4.71 o 
   4  -8   5        0.92        5.23      4.72 o 
   5  -8   5      280.47      281.29     14.32 o 
   6  -8   5       16.01       11.60     15.17 o 
   7  -8   5       28.35       27.10      8.35 o 
   8  -8   5        2.82        6.91     11.74 o 
   9  -8   5        3.45       25.78     10.17 o 
  -7  -7   5        0.00       12.31     10.58 o 
  -6  -7   5       27.77       20.32     10.14 o 
  -5  -7   5       34.34       37.60      7.94 o 
  -4  -7   5       42.30       42.38      7.14 o 
  -3  -7   5        0.00        0.62      6.79 o 
  -2  -7   5        7.99        9.08      4.69 o 
  -1  -7   5        6.26       -2.56      5.10 o 
   0  -7   5      580.12      621.09     12.48 o 
   1  -7   5      160.34      164.42      8.13 o 
   2  -7   5       39.61       45.35     11.44 o 
   3  -7   5       86.60       83.31      7.09 o 
   4  -7   5      225.18      225.86     16.05 o 
   5  -7   5       41.41       42.95      6.98 o 
   6  -7   5      552.42      543.61     20.55 o 
   7  -7   5      117.87      138.33     21.22 o 
   8  -7   5       23.04       36.10      9.48 o 
   9  -7   5       10.69        4.83      9.57 o 
  -7  -6   5        0.69       -5.47      9.27 o 
  -6  -6   5       12.15        7.92      8.92 o 
  -5  -6   5      467.39      497.66     15.22 o 
  -4  -6   5       14.39        8.25      6.37 o 
  -3  -6   5        4.21       -3.66      5.05 o 
  -2  -6   5        2.99        1.39      4.05 o 
  -1  -6   5      149.08      150.73      5.99 o 
   0  -6   5      973.04      923.00     21.21 o 
   1  -6   5      301.58      301.98     11.12 o 
   2  -6   5       19.23       20.90      5.63 o 
   3  -6   5      154.71      142.24      7.21 o 
   4  -6   5        3.35        8.92      4.22 o 
   5  -6   5        0.61       -6.09      7.76 o 
   6  -6   5      525.47      476.83     18.50 o 
   7  -6   5      679.15      682.69     24.24 o 
   8  -6   5        1.37       -2.32      7.67 o 
   9  -6   5        0.09       -6.55     14.39 o 
  -8  -5   5        0.47       -1.49      9.77 o 
  -7  -5   5        4.49        6.17      9.28 o 
  -6  -5   5       59.64       48.44      8.03 o 
  -5  -5   5      609.23      635.38     16.18 o 
  -4  -5   5       41.50       38.33      6.56 o 
  -3  -5   5        6.41        8.84      4.25 o 
  -2  -5   5       46.49       52.62      4.20 o 
  -1  -5   5      737.76      730.72     16.53 o 
   0  -5   5      955.01      840.71     22.15 o 
   1  -5   5       19.62       12.27      3.54 o 
   2  -5   5       39.46       43.93      5.96 o 
   3  -5   5      306.77      263.73     10.26 o 
   4  -5   5       31.18       38.85      9.81 o 
   5  -5   5      165.50      174.43     14.78 o 
   6  -5   5        0.12        0.30      6.09 o 
   7  -5   5      123.12      100.41     11.56 o 
   8  -5   5        0.00       -1.35      9.78 o 
   9  -5   5        4.64        4.87      9.11 o 
  -8  -4   5        0.00        1.20     16.55 o 
  -7  -4   5        0.76        1.40      8.81 o 
  -6  -4   5       29.71       26.29      6.46 o 
  -5  -4   5       20.81       25.34      5.41 o 
  -4  -4   5       97.86       98.84      6.46 o 
  -3  -4   5        9.85       15.97      4.11 o 
  -2  -4   5       90.09       94.70      5.41 o 
  -1  -4   5      269.83      334.79     15.36 o 
   0  -4   5      184.75      196.63     10.84 o 
   1  -4   5     1197.12     1093.77     26.23 o 
   2  -4   5     2104.65     2030.17     46.55 o 
   3  -4   5      434.75      340.13     15.31 o 
   4  -4   5       10.53        4.47      7.69 o 
   5  -4   5       21.92       20.00      5.81 o 
   6  -4   5      144.97      119.21     10.47 o 
   7  -4   5      528.46      510.74     36.91 o 
   8  -4   5       39.32       30.00      9.29 o 
   9  -4   5        6.36       11.98      9.69 o 
  -9  -3   5        1.48        8.66      9.85 o 
  -8  -3   5        2.47        4.15      8.78 o 
  -7  -3   5        1.78        0.04      6.60 o 
  -6  -3   5      233.30      260.22     11.90 o 
  -5  -3   5       66.65       60.20      7.16 o 
  -4  -3   5      436.79      472.63     11.88 o 
  -3  -3   5      383.95      393.40      9.31 o 
  -2  -3   5     1233.14     1241.26     28.55 o 
  -1  -3   5       87.27       91.95      5.46 o 
   0  -3   5       43.55       77.82      6.20 o 
   2  -3   5       91.89       86.48      3.40 o 
   3  -3   5      443.51      423.57     12.46 o 
   4  -3   5       43.50       36.26      5.27 o 
   5  -3   5       18.67       31.49      9.80 o 
   6  -3   5     1164.73     1186.66     34.11 o 
   7  -3   5        1.47        2.18     20.45 o 
   8  -3   5       19.97       14.23      8.78 o 
   9  -3   5        9.62       10.88     12.20 o 
  -9  -2   5       10.59        6.85     10.77 o 
  -8  -2   5        0.30       -4.06      8.47 o 
  -7  -2   5       20.20       23.93      6.69 o 
  -6  -2   5      385.32      362.24     13.32 o 
  -5  -2   5      231.66      206.84      8.35 o 
  -4  -2   5       19.70       18.22      4.28 o 
  -3  -2   5       29.54       24.06      4.05 o 
  -2  -2   5      136.13      126.11      9.38 o 
  -1  -2   5       40.86       53.16      4.50 o 
   2  -2   5     2325.81     2215.50     48.10 o 
   3  -2   5       43.97       34.90      6.66 o 
   4  -2   5      124.39      139.25     11.06 o 
   5  -2   5       35.59       31.78      9.95 o 
   6  -2   5       62.04       36.39      8.15 o 
   7  -2   5       51.90       40.16      9.24 o 
   8  -2   5       87.12       94.62     12.14 o 
  -9  -1   5        0.32       -4.72      8.28 o 
  -8  -1   5       62.18       71.14     10.60 o 
  -7  -1   5        5.32        6.78      5.95 o 
  -6  -1   5        0.00        2.49      8.28 o 
  -5  -1   5        0.20        1.84      3.74 o 
  -4  -1   5       23.18       30.82      3.69 o 
  -3  -1   5      539.59      529.63     13.63 o 
  -2  -1   5       54.01       54.00      4.85 o 
  -1  -1   5       99.40       87.05      4.78 o 
   0  -1   5        1.65       -0.43      3.90 o 
   2  -1   5       10.12        6.59      5.61 o 
   3  -1   5      346.86      332.72     10.91 o 
   4  -1   5      271.68      283.55     11.38 o 
   5  -1   5        3.62        2.63      5.49 o 
   6  -1   5       27.81       11.51     18.09 o 
   7  -1   5       37.64       42.20      8.81 o 
   8  -1   5       22.29       15.88      9.42 o 
  -9   0   5        0.01        3.59      8.44 o 
  -8   0   5      170.51      184.28     11.59 o 
  -7   0   5       74.18       84.53      7.82 o 
  -6   0   5        2.21       -0.13      6.70 o 
  -5   0   5       15.46       25.81      5.31 o 
  -4   0   5        6.73       11.65      3.18 o 
  -3   0   5      611.26      567.02     15.65 o 
  -2   0   5      401.56      387.09     16.73 o 
  -1   0   5        1.08        1.38      2.57 o 
   0   0   5       19.05        4.05      4.22 o 
   1   0   5       10.29       14.83      3.17 o 
   2   0   5       57.52       50.25      3.03 o 
   3   0   5      104.73      117.31      9.92 o 
   4   0   5       51.47       40.60      9.03 o 
   5   0   5      776.19      749.70     23.89 o 
   6   0   5       11.53        7.23      6.75 o 
   7   0   5        0.13        7.03     14.16 o 
   8   0   5        0.09       -2.13      9.09 o 
 -10   1   5        9.07        7.55      9.51 o 
  -9   1   5        5.29        5.26      9.99 o 
  -8   1   5        5.98        7.06      7.40 o 
  -7   1   5      129.67      165.26      9.19 o 
  -6   1   5        2.07        6.41      5.21 o 
  -5   1   5        0.00        7.52      4.16 o 
  -4   1   5       35.49       44.78      3.83 o 
  -3   1   5        9.28       -1.32      4.24 o 
  -2   1   5     1351.78     1282.72     22.80 o 
  -1   1   5       73.86       90.49      4.98 o 
   0   1   5      764.24      648.50     11.86 o 
   1   1   5      398.25      334.65      7.39 o 
   2   1   5       22.02       15.29      3.79 o 
   3   1   5       77.18       77.55      7.12 o 
   4   1   5        3.46       -7.49      5.34 o 
   5   1   5       36.53       41.08      7.38 o 
   6   1   5       36.01       26.75      6.69 o 
   7   1   5        1.13        6.22      6.83 o 
 -10   2   5        0.79        2.56      9.88 o 
  -9   2   5        1.10        2.99      9.74 o 
  -8   2   5       11.61       44.49     14.74 o 
  -7   2   5      213.08      254.58     12.72 o 
  -6   2   5       10.29       10.85      5.59 o 
  -5   2   5        4.00        4.81      3.40 o 
  -4   2   5        0.26       -2.86      3.14 o 
  -3   2   5      123.61      138.09      6.41 o 
  -2   2   5       37.63       46.17      4.49 o 
  -1   2   5      751.77      678.45     20.81 o 
   0   2   5     1312.54     1138.55     23.25 o 
   1   2   5       54.50       68.26      7.38 o 
   2   2   5        9.11        5.15      4.13 o 
   3   2   5      132.20      152.46     10.04 o 
   4   2   5       15.93       12.49      5.12 o 
   5   2   5       43.73       41.37      6.65 o 
   6   2   5       26.66       28.77      6.88 o 
   7   2   5        0.66       -3.88      6.49 o 
 -10   3   5        0.65        1.92      8.63 o 
  -9   3   5        5.89        0.51      8.14 o 
  -8   3   5        9.52        6.57      6.27 o 
  -7   3   5       78.39       95.54      7.20 o 
  -6   3   5        0.65        5.58      5.90 o 
  -5   3   5      125.01      128.42      5.93 o 
  -4   3   5      409.71      456.27      9.46 o 
  -3   3   5      100.34       82.19      6.61 o 
  -2   3   5        1.16       16.17      3.47 o 
  -1   3   5      285.31      212.47      8.13 o 
   0   3   5      229.85      213.79      8.19 o 
   1   3   5      187.09      205.43      9.23 o 
   2   3   5       21.59        9.90      7.31 o 
   3   3   5       21.50       14.21      4.85 o 
   4   3   5       56.21       52.26      6.86 o 
   5   3   5        9.12        5.06      5.88 o 
   6   3   5        0.65       -6.25      6.18 o 
 -10   4   5        2.04       -1.70      9.20 o 
  -9   4   5        0.08        1.87      8.37 o 
  -8   4   5       57.13       82.65      7.46 o 
  -7   4   5        5.80       14.12      5.24 o 
  -6   4   5      256.93      290.55     11.78 o 
  -5   4   5       52.98       56.20      4.68 o 
  -4   4   5       21.81       28.11      4.00 o 
  -3   4   5        8.83       16.88      5.27 o 
  -2   4   5       75.89       90.86      7.59 o 
  -1   4   5        7.39        8.20      3.24 o 
   0   4   5       62.53       66.82      5.05 o 
   1   4   5       51.60       52.30      5.26 o 
   2   4   5        0.78        7.75      4.31 o 
   3   4   5      104.39      110.48      8.25 o 
   4   4   5        8.32        0.03      5.52 o 
   5   4   5       35.45       43.56      7.52 o 
   6   4   5        1.54        0.92      6.26 o 
 -10   5   5        7.29        8.14      8.76 o 
  -9   5   5        5.66        9.07      8.00 o 
  -8   5   5       14.69       14.68      6.07 o 
  -7   5   5       40.57       31.83      6.02 o 
  -6   5   5      177.81      227.51      9.30 o 
  -5   5   5        0.77        3.38      4.28 o 
  -4   5   5       47.58       57.41      5.32 o 
  -3   5   5       18.54       29.78      5.42 o 
  -2   5   5        3.80        1.61      6.10 o 
  -1   5   5      241.86      229.52      9.50 o 
   0   5   5        3.05       -1.71      4.67 o 
   1   5   5        5.05        0.34      4.27 o 
   2   5   5        4.30        0.30      4.90 o 
   3   5   5       81.90       73.82      7.34 o 
   4   5   5        7.73        6.98      5.63 o 
   5   5   5        0.77        5.48      6.15 o 
  -9   6   5        7.14        0.68      8.87 o 
  -8   6   5        3.85       -3.25      6.06 o 
  -7   6   5        7.09       15.44      5.87 o 
  -6   6   5       59.47       65.83      6.02 o 
  -5   6   5      259.20      325.70     11.17 o 
  -4   6   5      132.17      124.03      7.06 o 
  -3   6   5        0.89        1.47      5.58 o 
  -2   6   5       22.55       23.25      5.92 o 
  -1   6   5       13.72       10.76      5.53 o 
   0   6   5       13.07        8.51      5.83 o 
   1   6   5       39.62       27.54     10.28 o 
   2   6   5        0.53       -1.09      5.07 o 
   3   6   5        3.83        3.40      8.41 o 
   4   6   5        6.38        8.78      6.12 o 
  -9   7   5        0.66       -4.23      8.53 o 
  -8   7   5        0.01       -9.07      6.50 o 
  -7   7   5        5.03        5.06      5.71 o 
  -6   7   5       25.45       20.27      4.96 o 
  -5   7   5      286.23      347.12     14.70 o 
  -4   7   5        3.45        4.41      4.73 o 
  -3   7   5        1.87        7.88      6.48 o 
  -2   7   5        0.51        5.58      6.15 o 
  -1   7   5        0.02        5.80      5.93 o 
   0   7   5        1.66        4.50      6.48 o 
   1   7   5        5.84        3.02      6.25 o 
   2   7   5       43.63       40.52      9.69 o 
   3   7   5       20.61       22.23     11.12 o 
   4   7   5        0.00       -4.61      6.19 o 
  -9   8   5        0.12        1.02      8.44 o 
  -8   8   5        1.70       -9.88      6.98 o 
  -7   8   5        4.13       -2.10      5.39 o 
  -6   8   5       12.74       11.82      5.60 o 
  -5   8   5       42.74       26.58      6.11 o 
  -4   8   5       14.34        4.22      6.00 o 
  -3   8   5       39.74       49.29      9.31 o 
  -2   8   5       28.63       46.17     20.20 o 
  -1   8   5       15.51       24.70      9.85 o 
   0   8   5        0.09       -3.00      7.08 o 
   1   8   5        1.75        3.50      8.14 o 
   2   8   5       12.59        8.49      7.61 o 
   3   8   5        0.57       12.43     10.25 o 
  -8   9   5        0.48        2.63      8.26 o 
  -7   9   5        0.00       -9.90      7.14 o 
  -6   9   5        2.57       -5.16      6.36 o 
  -5   9   5       31.74       28.25      6.44 o 
  -4   9   5      103.61      137.26     12.00 o 
  -3   9   5       11.56        8.66      7.64 o 
  -2   9   5        3.45       -1.64      7.35 o 
  -1   9   5        0.73       -6.45      7.40 o 
   0   9   5        1.18       -1.43      7.79 o 
   1   9   5        1.40       -2.52      8.37 o 
   2   9   5        1.29        5.60      8.71 o 
  -7  10   5        0.17       -0.37      7.54 o 
  -6  10   5        0.25       -8.56      7.10 o 
  -5  10   5        8.39        2.65      6.64 o 
  -4  10   5       13.36       10.92      9.03 o 
  -3  10   5        2.05      -14.51      7.25 o 
  -2  10   5       18.57       20.60      9.42 o 
  -1  10   5        0.15        6.77      9.14 o 
   0  10   5        0.54        5.34      9.05 o 
  -6  11   5        0.19      -12.78      7.66 o 
  -5  11   5        3.27        4.89      6.45 o 
  -4  11   5        4.71        0.04     14.21 o 
  -3  11   5       24.22       24.48     10.26 o 
  -2  11   5        1.54        1.63     14.21 o 
   0 -14   6        0.38       -7.92     12.13 o 
   1 -14   6        0.55        0.79      7.91 o 
   2 -14   6       26.17       27.58     12.05 o 
   3 -14   6       44.38       22.01      9.36 o 
   4 -14   6        2.77        5.71      6.35 o 
   5 -14   6        2.24        0.06      7.74 o 
   6 -14   6        3.41        0.82      9.26 o 
  -2 -13   6        1.85        2.75     10.23 o 
  -1 -13   6       13.17        3.69     12.55 o 
   0 -13   6        2.52      -13.00      7.53 o 
   1 -13   6        7.06       12.61      6.74 o 
   2 -13   6        1.49        5.73      6.54 o 
   3 -13   6       25.12       34.00      7.28 o 
   4 -13   6        0.42        2.77      5.83 o 
   5 -13   6        0.00        3.59      7.46 o 
   6 -13   6        1.02       -0.24      8.67 o 
   7 -13   6        8.00        2.92      9.77 o 
  -3 -12   6        1.65        2.66     10.36 o 
  -2 -12   6        1.51        3.69      9.92 o 
  -1 -12   6        1.61        5.40      7.44 o 
   0 -12   6        0.03       -5.59      5.83 o 
   1 -12   6       21.90       18.50      6.15 o 
   2 -12   6        0.02       -2.65      5.60 o 
   3 -12   6       15.22       17.24      6.36 o 
   4 -12   6      123.97      103.26      9.46 o 
   5 -12   6        0.34       -3.98      7.48 o 
   6 -12   6        4.88      -13.71      7.44 o 
   7 -12   6        3.53        6.33      8.86 o 
   8 -12   6        0.57        2.62     10.00 o 
  -4 -11   6        0.13        7.37     11.58 o 
  -3 -11   6       49.91       50.13     11.09 o 
  -2 -11   6        6.69        4.48     10.01 o 
  -1 -11   6       15.76       11.40      6.10 o 
   0 -11   6       11.45        6.49      6.57 o 
   1 -11   6      129.81      119.42      7.76 o 
   2 -11   6       12.02       11.06      5.68 o 
   3 -11   6        2.83        5.18      6.36 o 
   4 -11   6      149.76      133.59      9.49 o 
   5 -11   6        7.47       -8.46      7.00 o 
   6 -11   6       10.67        4.93      7.70 o 
   7 -11   6        0.21       -0.24      8.12 o 
   8 -11   6       20.15       23.78     10.11 o 
  -5 -10   6        1.84       10.79     10.99 o 
  -4 -10   6       25.46       24.70     10.71 o 
  -3 -10   6      129.12      143.63     10.73 o 
  -2 -10   6       29.81       22.34      6.37 o 
  -1 -10   6       26.63       31.57      6.39 o 
   0 -10   6       15.33       11.34      5.71 o 
   1 -10   6        0.44       20.18      5.95 o 
   2 -10   6        3.69        0.95      6.80 o 
   3 -10   6       28.65       13.67     11.14 o 
   4 -10   6       28.53       27.85      7.11 o 
   5 -10   6      227.70      207.28     13.13 o 
   6 -10   6       61.84       78.17     18.50 o 
   7 -10   6        3.50        9.89      8.14 o 
   8 -10   6       41.35       34.81     21.83 o 
  -6  -9   6        0.52       14.86     11.16 o 
  -5  -9   6        0.74        5.24     10.21 o 
  -4  -9   6       35.79       32.14      8.09 o 
  -3  -9   6        3.86       -4.50      5.93 o 
  -2  -9   6       17.34        9.60      8.45 o 
  -1  -9   6       60.20       73.75      6.95 o 
   0  -9   6      184.95      159.39      7.97 o 
   1  -9   6        8.63        7.64      5.15 o 
   2  -9   6       12.15       19.27      4.94 o 
   3  -9   6        9.74        9.61      5.97 o 
   4  -9   6       19.05       13.68      6.38 o 
   5  -9   6      453.20      412.15     23.81 o 
   6  -9   6        2.74        2.85      6.79 o 
   7  -9   6       26.27       25.08      8.70 o 
   8  -9   6        0.19        6.39     10.35 o 
   9  -9   6        0.00      -12.24      9.04 o 
  -6  -8   6        0.93       10.61     10.75 o 
  -5  -8   6       25.13       31.22      8.42 o 
  -4  -8   6      104.81      104.17      8.45 o 
  -3  -8   6        0.13       -2.41      5.83 o 
  -2  -8   6       23.09       29.19      6.65 o 
  -1  -8   6       22.26       19.53      5.22 o 
   0  -8   6      919.20      944.70     20.75 o 
   1  -8   6       75.58       89.81      8.25 o 
   2  -8   6        1.85      -10.44      5.99 o 
   3  -8   6       16.06       16.69      5.40 o 
   4  -8   6       34.16       43.35      6.91 o 
   5  -8   6       51.30       52.14      7.97 o 
   6  -8   6       61.07       57.41      8.59 o 
   7  -8   6      135.87      153.16     12.80 o 
   8  -8   6       45.99       34.73      9.60 o 
   9  -8   6        2.99       -1.85      9.04 o 
  -7  -7   6        0.03        3.65     10.38 o 
  -6  -7   6       13.13        5.59     10.22 o 
  -5  -7   6       41.34       38.67      7.30 o 
  -4  -7   6      274.26      262.68     11.30 o 
  -3  -7   6        0.49       -3.37      6.31 o 
  -2  -7   6        0.45        0.87      4.66 o 
  -1  -7   6      226.49      225.97      7.93 o 
   0  -7   6        3.51        3.13      5.30 o 
   1  -7   6       48.77       55.72      6.44 o 
   2  -7   6       16.95       18.59      3.89 o 
   3  -7   6      158.90      134.06      6.75 o 
   4  -7   6        0.35       -2.70      4.67 o 
   5  -7   6       82.70       89.56      8.53 o 
   6  -7   6      680.77      679.47     23.34 o 
   7  -7   6      117.30      135.47     26.60 o 
   8  -7   6        0.46       -1.87      7.88 o 
   9  -7   6        0.52       20.21      9.74 o 
  -7  -6   6        3.51       -2.81      9.44 o 
  -6  -6   6       14.84        8.28      7.32 o 
  -5  -6   6      162.18      162.60      9.56 o 
  -4  -6   6       97.86      108.82      9.04 o 
  -3  -6   6       82.19       77.79      7.21 o 
  -2  -6   6        0.54        0.97      3.63 o 
  -1  -6   6        3.08        7.51      4.08 o 
   0  -6   6      446.19      474.24     14.15 o 
   1  -6   6      268.17      292.66     10.39 o 
   2  -6   6      146.21      152.77      7.97 o 
   3  -6   6      377.90      441.43     14.25 o 
   4  -6   6       28.84       32.56      8.57 o 
   5  -6   6       21.46       15.89      6.92 o 
   6  -6   6      403.25      410.57     17.01 o 
   7  -6   6       74.48       72.57      9.81 o 
   8  -6   6       37.33       44.44     18.15 o 
   9  -6   6        1.62       -5.89      8.68 o 
  -8  -5   6        0.16        5.52     10.04 o 
  -7  -5   6       11.12       12.11      9.82 o 
  -6  -5   6        5.13       10.74      7.43 o 
  -5  -5   6       29.20       18.01      7.52 o 
  -4  -5   6       27.73       35.22      6.69 o 
  -3  -5   6       45.49       46.54      4.56 o 
  -2  -5   6      101.01       99.70      8.22 o 
  -1  -5   6      874.56      868.42     21.58 o 
   0  -5   6      105.24      121.76      6.77 o 
   1  -5   6      103.66      124.92      6.65 o 
   2  -5   6      151.70      155.31      7.03 o 
   3  -5   6      507.09      507.44     20.25 o 
   4  -5   6      100.54      110.46      9.86 o 
   5  -5   6        0.44        4.21      8.32 o 
   6  -5   6      172.65      177.86     12.10 o 
   7  -5   6       83.05      102.85     18.70 o 
   8  -5   6        9.24       -5.39     12.57 o 
   9  -5   6        0.48        9.63      9.07 o 
  -8  -4   6        3.76        5.22      9.77 o 
  -7  -4   6       41.01       49.43     11.17 o 
  -6  -4   6       23.32       13.31      6.13 o 
  -5  -4   6      292.53      284.19     12.02 o 
  -4  -4   6       81.74       89.54      5.64 o 
  -3  -4   6      194.25      210.52      7.15 o 
  -2  -4   6       99.95      146.60      7.85 o 
  -1  -4   6      335.30      355.02     13.00 o 
   0  -4   6      160.84      161.10      7.23 o 
   1  -4   6      764.31      825.62     16.24 o 
   2  -4   6      699.98      705.00     14.58 o 
   3  -4   6      103.48      117.35      7.79 o 
   4  -4   6        1.91        3.92      5.54 o 
   5  -4   6        2.73       -5.98      6.89 o 
   6  -4   6      512.67      528.15     26.21 o 
   7  -4   6      213.19      222.70     14.29 o 
   8  -4   6       24.40       26.00      8.84 o 
   9  -4   6        3.95        1.54      9.45 o 
  -9  -3   6       83.58       90.06     12.11 o 
  -8  -3   6       37.05       39.59     10.21 o 
  -7  -3   6       56.24       40.04      9.44 o 
  -6  -3   6      748.34      685.64     20.01 o 
  -5  -3   6        3.56       -4.11      5.69 o 
  -4  -3   6      301.02      311.99      8.62 o 
  -3  -3   6      118.10      134.25      6.73 o 
  -2  -3   6      278.07      261.68     10.02 o 
  -1  -3   6       20.24       20.99      4.21 o 
   0  -3   6      126.70      130.18      5.15 o 
   2  -3   6      732.46      736.77     17.36 o 
   3  -3   6        3.16        1.91      2.37 o 
   4  -3   6      127.47      132.05     10.65 o 
   5  -3   6       26.44        0.26      6.42 o 
   6  -3   6      508.03      480.68     19.14 o 
   7  -3   6      119.47      114.90     11.66 o 
   8  -3   6        9.47       14.65      8.56 o 
  -9  -2   6       29.43       24.72     10.06 o 
  -8  -2   6        4.20       -0.99      7.75 o 
  -7  -2   6       57.65       73.67      7.65 o 
  -6  -2   6      152.97      204.70     11.61 o 
  -5  -2   6       20.81       28.72      6.63 o 
  -4  -2   6       78.95       86.71      5.32 o 
  -3  -2   6        0.46        0.39      4.69 o 
  -2  -2   6     2578.96     2703.20     60.37 o 
  -1  -2   6       63.04       72.53      4.50 o 
   0  -2   6      363.27      309.76     14.11 o 
   3  -2   6      631.45      596.61     10.24 o 
   4  -2   6        0.00       -3.07      5.01 o 
   5  -2   6        9.00       -0.87      7.52 o 
   6  -2   6        4.36       -6.81      6.23 o 
   7  -2   6       10.11        9.35      7.88 o 
   8  -2   6       99.86      109.04     12.67 o 
  -9  -1   6        0.74        2.51      9.24 o 
  -8  -1   6      159.50      186.49     13.65 o 
  -7  -1   6        3.56       -3.99      5.78 o 
  -6  -1   6       48.02       54.19      7.70 o 
  -5  -1   6        4.03        7.98      5.15 o 
  -4  -1   6       63.43       73.07      7.60 o 
  -3  -1   6     1194.09     1359.81     31.21 o 
  -2  -1   6     3080.86     3369.83    103.84 o 
  -1  -1   6       83.15       90.61      4.54 o 
   0  -1   6        0.67       -1.07      3.83 o 
   1  -1   6     1004.42      988.15     37.21 o 
   2  -1   6      733.81      664.92     16.17 o 
   3  -1   6      293.92      279.20      7.18 o 
   4  -1   6        2.60        9.72      6.00 o 
   5  -1   6      130.17      123.99      9.72 o 
   6  -1   6       13.46       13.32      9.39 o 
   7  -1   6        3.34        8.83     10.99 o 
   8  -1   6       15.69       10.88      9.21 o 
  -9   0   6        0.49        0.57      8.77 o 
  -8   0   6      327.77      356.86     15.27 o 
  -7   0   6      266.63      230.24     10.99 o 
  -6   0   6       20.07       17.39      6.64 o 
  -5   0   6       39.03       60.66      6.33 o 
  -4   0   6      490.44      465.08     12.45 o 
  -3   0   6      331.12      340.06      9.92 o 
  -2   0   6      233.08      230.72      9.23 o 
  -1   0   6        0.15       -3.92      1.96 o 
   0   0   6      349.62      284.99     15.10 o 
   1   0   6        7.07       15.54      6.07 o 
   2   0   6       34.32       35.00      2.62 o 
   3   0   6       25.37       32.15      5.47 o 
   5   0   6      520.06      529.00     24.34 o 
   6   0   6       50.82       40.26      8.39 o 
   7   0   6        4.52       -1.28      7.85 o 
 -10   1   6        0.34       -5.45      9.14 o 
  -9   1   6        1.29      -10.93      8.27 o 
  -8   1   6       17.00       17.07      6.67 o 
  -7   1   6      595.67      580.36     17.04 o 
  -6   1   6       19.62       13.79      4.90 o 
  -5   1   6        0.01        6.90      4.47 o 
  -4   1   6       14.07       11.66      5.83 o 
  -3   1   6        2.06        8.44      5.97 o 
  -2   1   6      398.66      420.69     14.06 o 
  -1   1   6      943.27      955.67     19.26 o 
   0   1   6      150.53      164.56      4.59 o 
   1   1   6      170.09      186.95      5.37 o 
   2   1   6       15.51       13.86      3.23 o 
   3   1   6        6.17        2.94      6.24 o 
   4   1   6      311.12      303.40     13.01 o 
   5   1   6       25.65       18.24      5.97 o 
   6   1   6        8.70       -3.37      5.84 o 
   7   1   6        7.48       11.61      7.04 o 
 -10   2   6        0.15       -1.66     10.08 o 
  -9   2   6        4.98       -9.83      6.64 o 
  -8   2   6       18.32       17.78      6.35 o 
  -7   2   6      614.09      600.00     19.87 o 
  -6   2   6       39.28       35.56      7.55 o 
  -5   2   6       33.91       36.39      5.12 o 
  -4   2   6      374.28      446.76     14.96 o 
  -3   2   6       70.06       60.54      4.41 o 
  -2   2   6      183.34      134.99      8.24 o 
  -1   2   6      311.56      274.19      8.84 o 
   0   2   6      915.88      825.00     17.97 o 
   1   2   6       55.33       51.11      5.76 o 
   2   2   6        3.45       -3.18      5.53 o 
   3   2   6        0.54       -3.19      6.95 o 
   4   2   6        9.21        8.49      6.39 o 
   5   2   6        0.00       -4.23      5.17 o 
   6   2   6        1.26       -9.48      6.10 o 
   7   2   6        2.15        0.71     11.66 o 
 -10   3   6        0.04       -4.59      8.23 o 
  -9   3   6        0.13        2.86      8.36 o 
  -8   3   6      306.11      334.58     13.15 o 
  -7   3   6       29.31       22.69      5.83 o 
  -6   3   6        0.31       -0.78      4.50 o 
  -5   3   6        0.00        5.95      5.62 o 
  -4   3   6      155.67      164.55      8.03 o 
  -3   3   6       79.48       67.06      5.87 o 
  -2   3   6       43.51       42.34      4.90 o 
  -1   3   6      204.37      231.09     11.24 o 
   0   3   6      279.65      275.26     10.17 o 
   1   3   6        8.62        9.91      5.98 o 
   2   3   6        0.95        1.23      5.86 o 
   3   3   6        0.49       -2.44      4.42 o 
   4   3   6      222.69      208.92     11.26 o 
   5   3   6        5.24        7.40      6.10 o 
   6   3   6        1.62        6.39      6.78 o 
 -10   4   6        0.73      -20.72     11.07 o 
  -9   4   6       15.16       10.57      7.04 o 
  -8   4   6      137.41      140.80     10.90 o 
  -7   4   6       80.29      102.45     10.01 o 
  -6   4   6      855.02      837.79     19.99 o 
  -5   4   6      194.82      171.94     10.11 o 
  -4   4   6      117.23      111.66      8.97 o 
  -3   4   6       48.88       66.86      9.51 o 
  -2   4   6       10.72        8.33      4.67 o 
  -1   4   6       87.67       95.91      9.35 o 
   0   4   6      423.58      416.52     17.60 o 
   1   4   6       37.55       56.05      8.74 o 
   2   4   6       35.93       28.91      5.32 o 
   3   4   6       94.99       97.85      7.72 o 
   4   4   6       30.12       24.40      6.63 o 
   5   4   6        0.59       10.93      6.43 o 
  -9   5   6        0.01       -7.49      6.58 o 
  -8   5   6       21.43        9.32      6.18 o 
  -7   5   6       88.23       84.54      7.09 o 
  -6   5   6       68.20       70.48      7.04 o 
  -5   5   6      184.21      198.96      8.37 o 
  -4   5   6      115.68      121.54     11.48 o 
  -3   5   6        4.78       11.08      5.55 o 
  -2   5   6       24.97       22.90      6.38 o 
  -1   5   6      186.93      232.18     12.29 o 
   0   5   6        0.09        0.56      5.13 o 
   1   5   6       22.39       16.27      5.21 o 
   2   5   6        4.19       -2.58      4.83 o 
   3   5   6        0.20        5.39      5.51 o 
   4   5   6        1.13       17.53      6.46 o 
   5   5   6        0.65       -4.02      5.98 o 
  -9   6   6       14.29        4.19     13.41 o 
  -8   6   6       19.49       17.21      6.37 o 
  -7   6   6       32.05       29.52      5.73 o 
  -6   6   6       26.21       13.85      5.31 o 
  -5   6   6       80.79       90.76      7.87 o 
  -4   6   6      120.69      118.09     10.03 o 
  -3   6   6       27.59       25.69      7.19 o 
  -2   6   6        4.40       15.55      6.01 o 
  -1   6   6        0.77        9.16      8.56 o 
   0   6   6       40.42       24.45      6.63 o 
   1   6   6       46.04       28.50      6.91 o 
   2   6   6        0.00        5.24      5.49 o 
   3   6   6       13.46       12.86      6.34 o 
   4   6   6        0.32       -1.11      6.44 o 
  -9   7   6       25.81       10.93      7.50 o 
  -8   7   6        3.56        0.77      7.52 o 
  -7   7   6       30.40       29.33      6.81 o 
  -6   7   6       20.72       21.18      5.58 o 
  -5   7   6       58.13       58.95      9.60 o 
  -4   7   6      172.21      155.99     13.84 o 
  -3   7   6       26.29       33.16      7.88 o 
  -2   7   6       21.75       27.34      7.38 o 
  -1   7   6        4.20        0.68      6.07 o 
   0   7   6        1.55       -1.13      6.23 o 
   1   7   6       25.98       25.34      7.63 o 
   2   7   6       33.15       31.44      8.26 o 
   3   7   6        2.86        9.46      7.95 o 
  -8   8   6        1.80      -12.84     17.23 o 
  -7   8   6        2.40       -4.25      5.61 o 
  -6   8   6       12.22       13.79      6.25 o 
  -5   8   6       26.82       37.69      9.63 o 
  -4   8   6        9.59       12.03     12.53 o 
  -3   8   6        3.09        4.43      7.62 o 
  -2   8   6       56.87       60.55      9.48 o 
  -1   8   6        1.27       -1.22      7.40 o 
   0   8   6        0.12       -6.75      7.27 o 
   1   8   6        1.69      -11.48      7.28 o 
   2   8   6       22.63       26.01      9.14 o 
  -8   9   6        3.41      -16.93      8.62 o 
  -7   9   6        0.51       -5.27      5.80 o 
  -6   9   6        0.92       -8.21      5.87 o 
  -5   9   6        0.70      -13.96     13.04 o 
  -4   9   6       48.90       32.91     10.00 o 
  -3   9   6       55.81       55.48     10.41 o 
  -2   9   6        0.01        1.63      8.00 o 
  -1   9   6        3.33        5.47      8.44 o 
   0   9   6        0.01       -6.44      9.64 o 
   1   9   6        0.02       -5.59      8.49 o 
  -6  10   6        1.58      -15.21     18.69 o 
  -5  10   6        1.20       -8.51     15.90 o 
  -4  10   6       14.77        8.62      9.66 o 
  -3  10   6        9.62       11.80      9.24 o 
  -2  10   6        3.59        5.92      9.21 o 
  -1  10   6        2.97        2.62      9.17 o 
   0 -14   7        0.89      -11.36      7.75 o 
   1 -14   7        0.09        1.25      8.28 o 
   2 -14   7        1.16       -2.67      6.62 o 
   3 -14   7       55.99       57.92     12.98 o 
   4 -14   7        2.25        7.79      8.75 o 
   5 -14   7        0.01       -1.13      8.86 o 
   6 -14   7        0.50        9.74      9.01 o 
  -2 -13   7        5.70        0.77     14.05 o 
  -1 -13   7        0.05       -0.44      7.63 o 
   0 -13   7        0.00       -9.08      6.22 o 
   1 -13   7       13.73       22.15      7.14 o 
   2 -13   7        3.42        5.69      7.16 o 
   3 -13   7        9.64        6.08      7.34 o 
   4 -13   7       19.14       18.27      8.18 o 
   5 -13   7        2.86       10.30      8.46 o 
   6 -13   7        0.50       -6.82     21.48 o 
   7 -13   7        0.24       -4.67      8.74 o 
  -3 -12   7       12.83        1.54     15.30 o 
  -2 -12   7       31.79       35.12      8.51 o 
  -1 -12   7        0.23       -2.82      6.67 o 
   0 -12   7        0.88        9.25      6.43 o 
   1 -12   7       24.58       23.58      6.45 o 
   2 -12   7        0.09       -4.33      6.28 o 
   3 -12   7       10.08       12.06      8.67 o 
   4 -12   7      218.33      225.04     16.49 o 
   5 -12   7        1.76       10.17      9.95 o 
   6 -12   7        5.86        6.14      8.21 o 
   7 -12   7        0.79        4.98      9.12 o 
  -4 -11   7        1.64       -7.01     10.05 o 
  -3 -11   7       44.16       51.65     11.44 o 
  -2 -11   7        0.12       -4.90      6.04 o 
  -1 -11   7       16.25        5.20      5.78 o 
   0 -11   7        0.01        2.22      7.99 o 
   1 -11   7        4.79       -0.16      5.95 o 
   2 -11   7       10.55        8.13     10.03 o 
   3 -11   7       90.60       95.46     10.55 o 
   4 -11   7      106.15      107.66     10.26 o 
   5 -11   7        0.58       -5.76      7.16 o 
   6 -11   7        0.50       -2.97      7.17 o 
   7 -11   7        0.84       -6.32      7.30 o 
   8 -11   7        0.63       -0.97      9.54 o 
  -5 -10   7        0.78        2.55     10.43 o 
  -4 -10   7        9.78        8.54      7.77 o 
  -3 -10   7        6.00        6.79      6.33 o 
  -2 -10   7        1.47       -4.65      5.77 o 
  -1 -10   7       21.76       20.06      6.05 o 
   0 -10   7       19.25       16.27      6.03 o 
   1 -10   7       18.08       19.09      7.30 o 
   2 -10   7        2.55       -2.81      5.95 o 
   3 -10   7       16.18        8.49      6.20 o 
   4 -10   7       75.53       77.70      8.78 o 
   5 -10   7      213.99      262.30     19.44 o 
   6 -10   7        0.03       -2.93      7.10 o 
   7 -10   7       25.09       37.23     19.71 o 
   8 -10   7        0.89       -6.67      8.30 o 
  -6  -9   7        5.96        3.01     10.76 o 
  -5  -9   7       11.48       10.26      8.01 o 
  -4  -9   7        0.99       11.43      8.27 o 
  -3  -9   7       74.47       67.49      7.45 o 
  -2  -9   7       27.40       30.40      6.32 o 
  -1  -9   7        6.45        4.22      5.82 o 
   0  -9   7       16.94       19.51      6.40 o 
   1  -9   7        5.85       11.16      6.20 o 
   2  -9   7        0.05        9.67      5.63 o 
   3  -9   7       86.26       83.47     11.14 o 
   4  -9   7      263.75      251.95     12.90 o 
   5  -9   7      158.23      170.75     11.52 o 
   6  -9   7       13.45       18.82     12.83 o 
   7  -9   7        3.16       25.59     12.38 o 
   8  -9   7       16.44       13.19     14.01 o 
  -6  -8   7       32.45       23.47     10.44 o 
  -5  -8   7       10.01       14.51      7.59 o 
  -4  -8   7      232.83      232.20     10.91 o 
  -3  -8   7        6.01        4.88      5.81 o 
  -2  -8   7       44.39       41.80      7.10 o 
  -1  -8   7        5.44        6.45      7.81 o 
   0  -8   7      120.51      101.53      8.56 o 
   1  -8   7       44.99       51.02     12.85 o 
   2  -8   7        3.70        6.46      4.78 o 
   3  -8   7       74.20       75.67     12.45 o 
   4  -8   7       14.62       17.60      6.00 o 
   5  -8   7       29.75       22.61      6.57 o 
   6  -8   7       90.18      112.25     10.58 o 
   7  -8   7        9.43        7.27     15.36 o 
   8  -8   7        0.68        5.60     11.50 o 
  -7  -7   7        3.53      -10.87     10.24 o 
  -6  -7   7        0.81       -7.20      7.17 o 
  -5  -7   7       65.64       83.35      8.03 o 
  -4  -7   7      202.00      190.50      9.93 o 
  -3  -7   7        0.15       -2.65      5.26 o 
  -2  -7   7      192.18      178.81      8.45 o 
  -1  -7   7       64.79       67.58      7.46 o 
   0  -7   7        2.94       -1.02      4.76 o 
   1  -7   7       63.10       63.78      6.79 o 
   2  -7   7        1.42        1.49      4.47 o 
   3  -7   7       67.29       77.42      6.40 o 
   4  -7   7        6.16       -3.87      7.01 o 
   5  -7   7      109.92      116.27      9.21 o 
   6  -7   7       94.76       98.65     12.25 o 
   7  -7   7       95.70      104.75     10.56 o 
   8  -7   7        0.02        4.00      7.95 o 
   9  -7   7        0.09        4.18      8.87 o 
  -7  -6   7        1.20        2.81      9.59 o 
  -6  -6   7        4.80       12.23      6.46 o 
  -5  -6   7      329.90      337.24     13.72 o 
  -4  -6   7        9.26        8.86      5.74 o 
  -3  -6   7        1.12       -2.48      5.02 o 
  -2  -6   7        3.68       -4.62      5.49 o 
  -1  -6   7      825.60      774.10     20.62 o 
   0  -6   7       51.62       47.28      5.30 o 
   1  -6   7      155.87      213.07     12.45 o 
   2  -6   7      101.44      122.95      6.96 o 
   3  -6   7      128.84      151.17     10.69 o 
   5  -6   7        9.87        5.21      8.24 o 
   6  -6   7        1.50        2.62      5.92 o 
   7  -6   7        6.13        7.86      7.06 o 
   8  -6   7        5.09       13.56      8.03 o 
  -8  -5   7        2.96       17.51     10.23 o 
  -7  -5   7       66.04       58.42      9.55 o 
  -6  -5   7        6.84        9.50      6.11 o 
  -5  -5   7      467.87      422.29     13.24 o 
  -4  -5   7       68.79       73.31      6.98 o 
  -3  -5   7        7.53        9.45      4.64 o 
  -2  -5   7        0.00       -9.23      5.47 o 
  -1  -5   7     1851.32     1918.51    105.03 o 
   0  -5   7       48.02       46.19      5.07 o 
   1  -5   7       77.04       95.38      3.98 o 
   2  -5   7        4.28        1.03      2.17 o 
   3  -5   7        7.47        9.91      2.66 o 
   4  -5   7        6.77        0.18      4.78 o 
   6  -5   7       11.70       20.83      6.75 o 
   7  -5   7      189.21      219.12     13.69 o 
   8  -5   7        0.28       -2.08      8.09 o 
  -8  -4   7        5.58       -6.51      8.83 o 
  -7  -4   7        5.50        5.44      6.20 o 
  -6  -4   7      129.11      159.65      9.30 o 
  -5  -4   7      308.69      241.59     11.17 o 
  -4  -4   7      133.14      132.44      7.81 o 
  -3  -4   7      116.51      124.89      8.63 o 
  -2  -4   7        0.23        0.44      3.57 o 
  -1  -4   7       30.39       18.40      4.56 o 
   0  -4   7      277.27      282.20      8.69 o 
   1  -4   7       75.65       76.75      4.16 o 
   2  -4   7       88.14       92.74      4.83 o 
   3  -4   7        0.00       -4.90      2.45 o 
   4  -4   7        0.12        6.16      5.03 o 
   6  -4   7       83.55       96.98      9.36 o 
   7  -4   7       23.76       23.53     15.04 o 
   8  -4   7        4.17        7.57      8.17 o 
  -9  -3   7       42.75       42.66     10.87 o 
  -8  -3   7       35.73       39.47      8.21 o 
  -7  -3   7       15.24       13.36      6.29 o 
  -6  -3   7      877.87      863.80     20.65 o 
  -5  -3   7       37.56       26.94      7.06 o 
  -4  -3   7       44.41       43.11      5.15 o 
  -3  -3   7      282.50      290.61     22.30 o 
  -2  -3   7      341.92      311.46     11.59 o 
  -1  -3   7      106.78      102.88      6.16 o 
   0  -3   7       63.18       68.41      7.18 o 
   3  -3   7       16.60       13.66      3.81 o 
   4  -3   7       73.98       88.21      6.20 o 
   6  -3   7       39.17       42.54      7.72 o 
   7  -3   7       29.54       44.58     12.63 o 
   8  -3   7        4.47        3.91      8.42 o 
  -9  -2   7       10.26        7.81      9.21 o 
  -8  -2   7       51.74       30.39     11.53 o 
  -7  -2   7        0.27        2.99      5.90 o 
  -6  -2   7      144.69      147.07      8.45 o 
  -5  -2   7        1.73       -0.77      4.78 o 
  -4  -2   7      101.60      106.32      8.79 o 
  -3  -2   7       76.48       79.57      5.80 o 
  -2  -2   7      179.23      222.41      9.69 o 
  -1  -2   7       21.22       16.60      2.37 o 
   0  -2   7       47.05        1.79      4.08 o 
   1  -2   7       12.57       20.59      6.08 o 
   3  -2   7      171.55      169.22     12.12 o 
   4  -2   7        6.86        6.37      3.83 o 
   5  -2   7        8.54        5.90      4.74 o 
   6  -2   7       28.96       30.07     14.31 o 
   7  -2   7       19.20       30.76      8.89 o 
   8  -2   7        8.08        2.42      8.46 o 
  -9  -1   7        0.02        4.79      8.87 o 
  -8  -1   7       92.02       89.36      8.48 o 
  -7  -1   7      357.91      370.48     13.89 o 
  -6  -1   7      287.92      232.95      9.59 o 
  -5  -1   7       97.06      116.53      6.98 o 
  -4  -1   7        1.77       -4.35      4.97 o 
  -3  -1   7       74.31       70.93      6.34 o 
  -2  -1   7      445.10      542.41     15.52 o 
   0  -1   7      249.40      242.09     13.66 o 
   1  -1   7      142.27      136.45     11.77 o 
   2  -1   7       62.33       53.99      9.29 o 
   3  -1   7       94.78       87.94      5.15 o 
   5  -1   7      351.29      379.62     21.78 o 
   6  -1   7        2.34       13.30      6.46 o 
   7  -1   7        0.99        5.91      7.74 o 
  -9   0   7       32.58       24.85      8.39 o 
  -8   0   7       11.16        1.79      6.95 o 
  -7   0   7     1426.19     1318.84     38.72 o 
  -6   0   7        0.87        9.30      5.49 o 
  -5   0   7       24.24       17.96      4.37 o 
  -4   0   7        5.63        6.65      5.55 o 
  -3   0   7       28.63       34.96      5.12 o 
  -2   0   7       48.79       46.65      4.93 o 
  -1   0   7      177.34      159.64      6.35 o 
   0   0   7       35.37       39.75      7.59 o 
   1   0   7      223.54      227.75     14.83 o 
   2   0   7        2.04       -0.06      2.15 o 
   3   0   7       56.77       63.93      5.94 o 
   4   0   7      169.68      214.06     15.25 o 
   5   0   7      190.90      249.20     12.45 o 
   6   0   7        0.05       -3.72      5.44 o 
   7   0   7        0.00      -11.82      5.91 o 
  -9   1   7       14.74       20.37      7.99 o 
  -8   1   7        0.11       -2.45      6.06 o 
  -7   1   7      155.94      152.80     10.02 o 
  -6   1   7       49.69       41.41      6.23 o 
  -5   1   7       61.77       72.45      8.05 o 
  -4   1   7       55.47       56.62      6.99 o 
  -3   1   7      171.20      184.39      9.08 o 
  -2   1   7       18.13       20.01      3.70 o 
  -1   1   7     1945.82     2171.97     41.36 o 
   0   1   7       24.82       33.14      3.09 o 
   1   1   7        0.00        0.79      2.14 o 
   2   1   7       31.40       35.45      4.20 o 
   4   1   7       60.25       55.15      8.12 o 
   5   1   7        4.00        4.26      5.29 o 
   6   1   7        0.23        1.58      5.81 o 
   7   1   7        0.01       -2.12      6.57 o 
  -9   2   7        0.32       -8.09      7.13 o 
  -8   2   7        0.02       -2.08      5.90 o 
  -7   2   7      687.47      636.55     16.25 o 
  -6   2   7      630.83      554.19     15.40 o 
  -5   2   7       51.56       48.50      8.08 o 
  -4   2   7      102.99      119.14      8.64 o 
  -3   2   7        6.33       15.35      5.06 o 
  -2   2   7        0.32        4.94      4.45 o 
  -1   2   7      351.69      364.26     10.07 o 
   0   2   7        5.07        6.01      2.29 o 
   1   2   7       63.62       58.58      4.01 o 
   3   2   7       18.75       13.19      4.25 o 
   4   2   7      206.80      218.06     12.93 o 
   5   2   7       14.66       23.44      7.02 o 
   6   2   7        0.18       -0.34      6.33 o 
  -9   3   7        9.59        2.52      7.57 o 
  -8   3   7      112.35      115.81     10.43 o 
  -7   3   7        0.63       -2.51      5.89 o 
  -6   3   7       52.57       56.35      6.61 o 
  -5   3   7       11.38       17.61     12.83 o 
  -4   3   7       43.91       37.39      5.88 o 
  -3   3   7       13.71       10.65      7.23 o 
  -2   3   7       31.56       37.22     10.81 o 
  -1   3   7       13.21        8.35      5.63 o 
   0   3   7      150.46      159.08      8.50 o 
   2   3   7        7.28        8.31      3.90 o 
   3   3   7        2.04        0.37      6.17 o 
   4   3   7      195.51      284.01     15.19 o 
   5   3   7       31.13       31.52      7.24 o 
  -9   4   7        0.68       -2.62      9.39 o 
  -8   4   7        0.60       -6.17      6.52 o 
  -7   4   7       12.38        6.66      5.94 o 
  -6   4   7      569.67      587.91     21.97 o 
  -5   4   7      571.50      497.02     18.04 o 
  -4   4   7        0.80        8.00      6.61 o 
  -3   4   7        2.04        7.07      5.67 o 
  -2   4   7      179.92      175.15     14.00 o 
  -1   4   7       70.67       90.18     20.29 o 
   0   4   7       80.04       77.73     20.54 o 
   1   4   7       25.18       23.68      4.49 o 
   2   4   7        6.78       14.18      4.94 o 
   3   4   7        2.21       -0.59      5.19 o 
   4   4   7       14.51       20.01      6.23 o 
   5   4   7        4.89       -1.02      5.88 o 
  -9   5   7        0.00        0.88     11.14 o 
  -8   5   7       19.87       13.04      6.84 o 
  -7   5   7        9.55        1.87      5.63 o 
  -6   5   7       37.78       34.40      9.12 o 
  -5   5   7        0.39       -6.40      5.91 o 
  -4   5   7       10.07       14.81     16.02 o 
  -3   5   7       18.64       28.42     10.17 o 
  -2   5   7        6.77        7.61      8.48 o 
  -1   5   7       65.73       57.19      7.10 o 
   0   5   7        5.58       -4.63      5.16 o 
   1   5   7       14.41       17.68      6.38 o 
   2   5   7        4.70       -1.00      8.33 o 
   3   5   7       30.99       26.07      6.36 o 
   4   5   7        0.52       -0.57      5.90 o 
  -9   6   7       32.69       25.04      9.03 o 
  -8   6   7        0.86       -1.85      6.29 o 
  -7   6   7       28.92       21.84      6.40 o 
  -6   6   7       12.29       16.22      6.97 o 
  -5   6   7      368.10      382.35     18.29 o 
  -4   6   7      212.69      219.30     21.08 o 
  -3   6   7        6.69       -4.34      6.24 o 
  -2   6   7        6.58       -0.45      5.68 o 
  -1   6   7        3.53        3.77      5.97 o 
   0   6   7        0.38        2.59      7.48 o 
   1   6   7       54.22       49.27      8.05 o 
   2   6   7       11.23        6.81      6.77 o 
   3   6   7       64.37       93.74      8.92 o 
  -8   7   7        0.00      -19.13      9.56 o 
  -7   7   7       13.81        4.38     10.83 o 
  -6   7   7        8.30        7.25      7.44 o 
  -5   7   7       45.15       29.41     15.03 o 
  -4   7   7       89.66       73.44     10.52 o 
  -3   7   7       78.23       62.78     13.36 o 
  -2   7   7        4.30       -4.77      6.49 o 
  -1   7   7        0.18       -6.67      6.35 o 
   0   7   7        0.11       -3.40      6.55 o 
   1   7   7        0.41       -3.19      6.95 o 
   2   7   7        5.04       -1.71      7.27 o 
  -8   8   7        0.02       -6.55      8.05 o 
  -7   8   7        1.97       -4.71     15.65 o 
  -6   8   7       30.28       38.77     34.50 o 
  -5   8   7        0.00       -8.90      8.65 o 
  -4   8   7       15.66       12.89      8.09 o 
  -3   8   7       15.63       13.36      7.95 o 
  -2   8   7       11.69        7.48      7.81 o 
  -1   8   7        0.00       -6.94     10.89 o 
   0   8   7        0.00      -10.34     16.70 o 
   1   8   7        0.01       -0.06      7.80 o 
  -7   9   7        0.01       -6.67      9.31 o 
  -6   9   7       25.70       10.81     10.81 o 
  -5   9   7        1.67      -11.48      8.72 o 
  -4   9   7       23.54       32.31     10.00 o 
  -3   9   7       65.29       49.47     14.01 o 
  -2   9   7       21.43       25.25      9.24 o 
  -1   9   7        0.01       -5.25      8.65 o 
   0   9   7        0.12       -1.35      8.76 o 
  -5  10   7        2.01        4.05     10.18 o 
  -4  10   7        3.53        8.72     10.29 o 
  -3  10   7        1.06       -5.98      8.95 o 
   0 -14   8        0.47        3.50     16.35 o 
   1 -14   8        0.03       -0.54     10.62 o 
   2 -14   8       14.37       13.64     19.45 o 
   3 -14   8       49.53       55.02     10.61 o 
   4 -14   8        0.43       -0.78      8.35 o 
   5 -14   8       11.43        6.63      8.93 o 
  -2 -13   8        1.56       10.56      9.09 o 
  -1 -13   8        1.62        3.52      6.86 o 
   0 -13   8        0.45        3.96      7.43 o 
   1 -13   8        0.60        7.82      7.21 o 
   2 -13   8        6.12       22.39      8.53 o 
   3 -13   8        4.87        9.94      8.10 o 
   4 -13   8       31.20       24.90      9.92 o 
   5 -13   8        7.93       -5.25      8.05 o 
   6 -13   8        2.79       -7.68     10.85 o 
  -3 -12   8       12.46       18.77     14.60 o 
  -2 -12   8        1.98        6.19      7.03 o 
  -1 -12   8        7.64        9.78      6.60 o 
   0 -12   8        0.28        3.78      6.81 o 
   1 -12   8       13.67       16.22     19.96 o 
   2 -12   8        3.43       17.20      7.57 o 
   3 -12   8        9.71        8.07      7.30 o 
   4 -12   8       54.75       43.10      8.51 o 
   5 -12   8        7.09        7.24     13.26 o 
   6 -12   8       53.65       74.58     14.58 o 
   7 -12   8        3.97       14.11      8.57 o 
  -4 -11   8        0.17       -1.20      8.21 o 
  -3 -11   8       37.79       41.80      9.35 o 
  -2 -11   8        0.64       14.28      9.25 o 
  -1 -11   8        6.99        4.10      6.56 o 
   0 -11   8        7.59       15.08      7.75 o 
   1 -11   8        5.35        2.09     11.94 o 
   2 -11   8       54.31       69.00     16.97 o 
   3 -11   8       13.09       17.58      7.20 o 
   4 -11   8       14.11       10.38      6.75 o 
   5 -11   8        9.42        7.67      7.27 o 
   6 -11   8       40.97       49.52      9.39 o 
   7 -11   8        2.56        2.44      8.02 o 
   8 -11   8        2.73       15.04      9.43 o 
  -5 -10   8        0.08       -3.59      9.25 o 
  -4 -10   8        0.53       -3.62      6.45 o 
  -3 -10   8        1.72       -1.77      6.63 o 
  -2 -10   8       10.18       10.93      6.48 o 
  -1 -10   8        5.92       -0.85      6.08 o 
   0 -10   8       61.34       72.25     21.18 o 
   1 -10   8        1.86        0.99      6.36 o 
   2 -10   8        0.13       -8.75      8.99 o 
   3 -10   8        0.95       -7.60      5.65 o 
   4 -10   8       31.69       30.90      6.99 o 
   5 -10   8       42.78       67.37      8.88 o 
   6 -10   8       51.33       64.23     12.57 o 
   7 -10   8       54.82       79.66     11.96 o 
   8 -10   8        2.11       15.20      9.25 o 
  -6  -9   8        6.90       15.99     13.91 o 
  -5  -9   8       16.25       22.16     10.87 o 
  -4  -9   8       52.56       56.50      7.21 o 
  -3  -9   8        8.29       10.70      6.27 o 
  -2  -9   8        0.18       -3.12      8.46 o 
  -1  -9   8       21.48        8.68      7.35 o 
   0  -9   8      440.71      485.45     17.97 o 
   1  -9   8       39.25       44.05     18.04 o 
   2  -9   8        0.08       -7.72      5.23 o 
   3  -9   8        1.64        3.27      5.58 o 
   4  -9   8       11.41        7.19     10.30 o 
   5  -9   8        5.75        7.61      6.17 o 
   6  -9   8        9.01       12.29      6.88 o 
   7  -9   8       57.42       68.11     24.04 o 
   8  -9   8        3.15        9.88      8.52 o 
  -6  -8   8        6.20        3.67      8.05 o 
  -5  -8   8       16.05       16.92      6.80 o 
  -4  -8   8      159.93      196.15     18.04 o 
  -3  -8   8        0.11      -10.93      5.74 o 
  -2  -8   8       17.79       18.68     16.53 o 
  -1  -8   8       45.40       67.18     22.25 o 
   0  -8   8        4.24       18.23      6.29 o 
   1  -8   8        9.27       13.66      5.50 o 
   2  -8   8       27.29       21.08      7.27 o 
   3  -8   8        6.34       -2.72      5.51 o 
   4  -8   8       29.81       28.92      5.96 o 
   5  -8   8        3.17       -3.53      5.66 o 
   6  -8   8        0.09        9.56      6.72 o 
   7  -8   8       57.30       51.78      9.14 o 
   8  -8   8       57.31       68.57     27.15 o 
  -7  -7   8        1.65       -0.74     11.04 o 
  -6  -7   8        0.58        2.70      6.80 o 
  -5  -7   8       25.29       25.62      6.40 o 
  -4  -7   8       71.04       75.85      7.58 o 
  -3  -7   8        5.28        2.71      5.50 o 
  -2  -7   8        2.22        3.61      8.43 o 
  -1  -7   8       51.49       53.13     16.09 o 
   0  -7   8       51.16       42.45      7.73 o 
   1  -7   8      239.61      293.21     15.78 o 
   2  -7   8      127.18      123.08     10.43 o 
   3  -7   8        0.09        3.81      5.37 o 
   5  -7   8        3.27        3.84      4.96 o 
   6  -7   8        3.65        8.08      8.08 o 
   7  -7   8       24.86       20.73      7.77 o 
   8  -7   8      102.08      162.93     14.12 o 
  -7  -6   8        0.17       -1.00      7.40 o 
  -6  -6   8        4.08       -1.14      6.06 o 
  -5  -6   8       75.18       69.24      7.80 o 
  -4  -6   8      294.10      331.70     11.88 o 
  -3  -6   8       16.54       16.30      7.22 o 
  -2  -6   8       19.85       10.96      7.14 o 
  -1  -6   8      572.08      622.34     18.14 o 
   0  -6   8      525.85      517.81     21.62 o 
   1  -6   8      221.70      226.32      8.00 o 
   2  -6   8      321.02      337.81      7.96 o 
   3  -6   8       15.28       13.59      3.31 o 
   5  -6   8        3.47        2.97      4.59 o 
   6  -6   8        4.81        6.74      5.66 o 
   7  -6   8       22.91       35.69      8.86 o 
   8  -6   8       93.02      106.78     19.23 o 
  -8  -5   8        1.36       11.03     10.20 o 
  -7  -5   8        0.00        0.45      6.48 o 
  -6  -5   8        0.18        0.02      5.61 o 
  -5  -5   8      305.78      381.91     13.14 o 
  -4  -5   8       71.11       84.92      6.69 o 
  -3  -5   8      229.32      263.47     12.15 o 
  -2  -5   8       16.73       11.71      4.37 o 
  -1  -5   8      265.92      390.63     18.07 o 
   0  -5   8      159.69      189.81      9.02 o 
   1  -5   8       70.55       79.57      5.70 o 
   3  -5   8        1.68       -0.17      2.49 o 
   4  -5   8        3.18        4.13      3.08 o 
   5  -5   8        3.86        6.27      4.93 o 
   6  -5   8        1.64        1.80      5.32 o 
   7  -5   8       12.89       14.20      7.29 o 
   8  -5   8       15.71        5.99      8.33 o 
  -8  -4   8       19.09       15.65      8.18 o 
  -7  -4   8        1.75       -4.46      6.22 o 
  -6  -4   8      161.44      153.27     10.65 o 
  -5  -4   8        2.33       -1.90      7.45 o 
  -4  -4   8       72.57       84.83      9.21 o 
  -3  -4   8      940.16     1033.84     26.48 o 
  -2  -4   8       14.48       15.37      4.35 o 
  -1  -4   8       20.12       32.11      2.59 o 
   0  -4   8        6.64        8.74      4.06 o 
   3  -4   8       27.75       13.16      4.60 o 
   4  -4   8        7.66       10.14      3.61 o 
   5  -4   8       15.96       15.85      5.36 o 
   6  -4   8        9.38        6.51      7.54 o 
   7  -4   8       34.80       63.57      9.34 o 
   8  -4   8        1.71        0.68      7.94 o 
  -8  -3   8       39.19       33.63      9.65 o 
  -7  -3   8       15.40       14.37      6.24 o 
  -6  -3   8        0.28       -3.33      6.10 o 
  -5  -3   8      130.67      131.55     11.38 o 
  -4  -3   8       82.62       86.99      8.88 o 
  -3  -3   8      596.66      703.04     16.95 o 
  -2  -3   8      681.19      758.76     21.03 o 
  -1  -3   8      149.96      126.16      9.85 o 
   3  -3   8       14.50       16.00      4.94 o 
   4  -3   8        5.06       10.45      5.61 o 
   5  -3   8        1.13        2.38      5.05 o 
   6  -3   8       13.49       20.51      6.05 o 
   7  -3   8       37.07       53.09      8.81 o 
   8  -3   8        0.69       -9.24      8.40 o 
  -9  -2   8        0.01        3.46      7.92 o 
  -8  -2   8       29.87       29.79      7.22 o 
  -7  -2   8        2.90        3.00      6.68 o 
  -6  -2   8      306.76      375.79     13.06 o 
  -5  -2   8       57.83       41.09      8.50 o 
  -4  -2   8      157.35      187.98     10.72 o 
  -3  -2   8       30.95       33.89      5.33 o 
  -2  -2   8     3051.71     3688.04     69.37 o 
  -1  -2   8       16.07        2.89      3.90 o 
   0  -2   8       44.93       37.46      6.92 o 
   1  -2   8       50.50       47.43      8.18 o 
   3  -2   8       14.45       13.76      5.33 o 
   4  -2   8        4.83        7.46      3.08 o 
   5  -2   8        4.90       14.69      5.38 o 
   6  -2   8       16.75        7.30      6.08 o 
   7  -2   8        4.21        2.82      7.13 o 
  -9  -1   8        4.00       11.82      7.58 o 
  -8  -1   8      236.29      238.71     12.34 o 
  -7  -1   8        5.15       -4.52      6.11 o 
  -6  -1   8       54.19       81.25      7.27 o 
  -5  -1   8       19.69       38.67      8.00 o 
  -4  -1   8      304.67      344.89     14.61 o 
  -3  -1   8        1.47        2.91      6.16 o 
  -2  -1   8      652.14      742.53     13.80 o 
  -1  -1   8       39.19       48.32      7.51 o 
   0  -1   8      359.32      344.37     17.77 o 
   1  -1   8      424.06      362.18     19.36 o 
   2  -1   8      198.46      164.85     14.29 o 
   3  -1   8        3.15        0.94      2.62 o 
   4  -1   8        8.11        8.51      4.31 o 
   5  -1   8       89.69       86.86      8.09 o 
   6  -1   8       11.93       11.54      6.54 o 
   7  -1   8        0.09       12.70      8.40 o 
  -9   0   8       21.71        9.56      7.96 o 
  -8   0   8        9.99       19.16      8.33 o 
  -7   0   8       21.47       35.46     10.87 o 
  -6   0   8       61.28       46.83      9.74 o 
  -5   0   8        0.00        4.35      7.45 o 
  -4   0   8      347.00      352.83     14.41 o 
  -3   0   8      621.85      635.61     25.83 o 
  -2   0   8       42.86       41.86      3.16 o 
  -1   0   8      500.91      517.22     14.37 o 
   0   0   8      224.91      277.14     16.67 o 
   1   0   8      133.83      235.44     16.36 o 
   2   0   8       37.97       44.38      6.47 o 
   3   0   8        1.81        5.45      3.16 o 
   4   0   8        1.84        7.46      4.39 o 
   5   0   8       14.38       12.65      6.00 o 
   6   0   8       29.47       40.42      6.95 o 
   7   0   8        0.20        0.30      9.36 o 
  -9   1   8       41.37       50.82     10.54 o 
  -8   1   8        3.78      -13.25      9.01 o 
  -7   1   8       23.86       26.11      7.05 o 
  -6   1   8      183.06      200.48     13.47 o 
  -5   1   8       42.37       48.05     17.38 o 
  -4   1   8        0.03       22.92      6.48 o 
  -3   1   8      864.42     1018.03     29.50 o 
  -2   1   8        1.84        1.64      2.24 o 
  -1   1   8      314.31      383.45      9.56 o 
   0   1   8       25.09       32.24      3.43 o 
   1   1   8       70.65       74.91      3.49 o 
   2   1   8        5.69        1.82      2.96 o 
   3   1   8        5.31        0.95      3.99 o 
   4   1   8       10.10       18.39      7.57 o 
   5   1   8        0.28       -2.76      4.75 o 
   6   1   8        2.55        2.21      6.07 o 
  -9   2   8       80.40       80.02      9.54 o 
  -8   2   8      146.00      151.57     15.03 o 
  -7   2   8       30.23       30.16      9.24 o 
  -6   2   8      417.27      452.77     17.91 o 
  -5   2   8      102.47      104.93     10.28 o 
  -4   2   8       62.22       82.56      8.47 o 
  -2   2   8        3.71        5.07      4.62 o 
  -1   2   8       53.44       58.08      4.30 o 
   0   2   8       80.44       81.81      5.30 o 
   1   2   8       47.85       44.49      3.96 o 
   2   2   8        0.48       -2.28      6.03 o 
   3   2   8        9.19        8.76      4.31 o 
   4   2   8       98.38       93.98      7.62 o 
   5   2   8        4.04       11.24      6.01 o 
   6   2   8        0.33        0.05      6.54 o 
  -9   3   8        1.73      -10.53      7.26 o 
  -8   3   8      197.57      227.42     17.04 o 
  -7   3   8        0.25       -7.51      8.04 o 
  -6   3   8       41.01       41.88     10.87 o 
  -5   3   8        7.17       12.38      7.44 o 
  -4   3   8       65.94       65.59     16.72 o 
  -3   3   8       12.41       13.13      7.88 o 
  -2   3   8       11.59       -2.01     11.72 o 
  -1   3   8        5.65        9.61     13.45 o 
   0   3   8      437.28      506.43     15.92 o 
   1   3   8        1.36        1.42      3.90 o 
   2   3   8        0.91        4.84      5.54 o 
   3   3   8        0.05        0.72      4.44 o 
   4   3   8       26.83       20.74      6.18 o 
   5   3   8        2.67        7.28      6.12 o 
  -9   4   8        2.98       -7.23     11.17 o 
  -8   4   8       29.91       31.14     10.51 o 
  -7   4   8        5.90        8.17      9.10 o 
  -6   4   8       31.13       27.50     10.53 o 
  -5   4   8      531.32      671.33     23.23 o 
  -4   4   8      348.83      347.49     12.28 o 
  -3   4   8        0.02       -4.57      5.51 o 
  -2   4   8        4.69        5.28      6.37 o 
  -1   4   8       35.29       43.24      8.49 o 
   0   4   8       77.78       72.06      6.49 o 
   1   4   8        2.06        2.23      4.00 o 
   2   4   8        1.69        3.91      4.29 o 
   3   4   8        5.70       10.66      5.46 o 
   4   4   8        3.75       11.57      6.04 o 
  -9   5   8       23.81       -2.64      7.74 o 
  -8   5   8       36.94       30.76      7.50 o 
  -7   5   8        2.37       -4.47      9.12 o 
  -6   5   8        0.68       12.56      8.89 o 
  -5   5   8       51.14       68.22     10.60 o 
  -4   5   8       24.18       28.01      8.11 o 
  -3   5   8        2.68        2.62      8.51 o 
  -2   5   8        0.38       -4.68      5.32 o 
  -1   5   8        0.49        3.30      6.92 o 
   0   5   8        3.74        2.43      5.42 o 
   1   5   8       14.49        7.81      5.79 o 
   2   5   8       10.83       10.57      5.40 o 
   3   5   8       36.38       42.31      7.15 o 
  -8   6   8        0.16      -15.71     19.31 o 
  -7   6   8        6.50       17.10     10.32 o 
  -6   6   8        0.03       -0.51      6.78 o 
  -5   6   8       23.59       30.75      9.52 o 
  -4   6   8      184.55      230.28     14.42 o 
  -3   6   8       29.77       31.18      7.86 o 
  -2   6   8        0.03       -0.28      5.75 o 
  -1   6   8       12.72       11.82      6.50 o 
   0   6   8        3.58        5.31      7.21 o 
   1   6   8       21.44       18.46      8.62 o 
   2   6   8        0.00        8.54      7.21 o 
  -8   7   8        0.01       -1.54     20.44 o 
  -7   7   8        4.71        1.83     10.16 o 
  -6   7   8        5.09       11.77      7.88 o 
  -5   7   8       19.57       14.91      9.59 o 
  -4   7   8       47.00       42.22      9.27 o 
  -3   7   8        1.14        0.29      7.23 o 
  -2   7   8       30.50       29.64     19.85 o 
  -1   7   8        7.44       13.95      7.20 o 
   0   7   8        1.38       -1.07      6.93 o 
   1   7   8        0.78        0.16      7.04 o 
  -7   8   8        0.54       -3.75      8.13 o 
  -6   8   8       11.15        5.63      8.09 o 
  -5   8   8        0.00      -15.44      8.95 o 
  -4   8   8        7.33       -4.08     10.33 o 
  -3   8   8       39.25       57.21     10.05 o 
  -2   8   8        0.48       -8.18      7.68 o 
  -1   8   8        0.01        2.07     12.68 o 
   0   8   8        0.18      -10.67      7.48 o 
  -5   9   8        0.08       -6.35     12.78 o 
  -4   9   8        3.78        7.26      9.52 o 
  -3   9   8       37.67       31.13     18.81 o 
  -2   9   8        9.46       10.89      9.09 o 
   0 -14   9        1.41        5.50      9.01 o 
   1 -14   9        4.88       15.84      9.37 o 
   2 -14   9        1.94        4.37      8.39 o 
   3 -14   9        2.76        2.90      8.51 o 
   4 -14   9       19.79       21.36      8.91 o 
   5 -14   9       15.95       13.18      8.97 o 
  -2 -13   9        0.05        2.29      9.81 o 
  -1 -13   9        0.12       -0.57      8.40 o 
   0 -13   9        1.10        9.84     11.06 o 
   1 -13   9        3.18       -1.12     10.39 o 
   2 -13   9        2.92       -1.01      7.68 o 
   3 -13   9        7.87        6.41      7.79 o 
   4 -13   9        7.47       14.48      7.83 o 
   5 -13   9       19.20       35.02      9.18 o 
   6 -13   9        1.43       18.20     11.85 o 
  -3 -12   9       11.76       11.66      8.82 o 
  -2 -12   9        2.32        3.35      9.34 o 
  -1 -12   9       22.57       28.68      9.23 o 
   0 -12   9        2.84       12.00      8.30 o 
   1 -12   9        1.21        6.27      7.64 o 
   2 -12   9       25.12       30.04      8.29 o 
   3 -12   9       21.45       17.41      8.74 o 
   4 -12   9        0.04       -1.36      8.08 o 
   5 -12   9       13.97       16.18      7.96 o 
   6 -12   9        9.96       13.44     15.74 o 
   7 -12   9       19.52       15.35     18.14 o 
  -4 -11   9        0.07       -4.28      8.50 o 
  -3 -11   9       22.11       25.29      8.03 o 
  -2 -11   9        1.62        2.72      8.24 o 
  -1 -11   9       13.39        4.23      7.73 o 
   0 -11   9        2.42       15.22      7.49 o 
   1 -11   9        1.93        2.14      6.94 o 
   2 -11   9       22.68       23.75      9.78 o 
   3 -11   9       16.06       11.69      6.93 o 
   4 -11   9        2.97       -4.37      6.35 o 
   5 -11   9        7.43       21.23      7.64 o 
   6 -11   9       27.01       15.67      8.01 o 
   7 -11   9        0.53      -10.41     13.64 o 
  -5 -10   9        3.02        8.37      8.99 o 
  -4 -10   9        0.70       -6.06      7.10 o 
  -3 -10   9        2.16       -2.83      7.00 o 
  -2 -10   9        0.13      -11.72      7.63 o 
  -1 -10   9       15.11       11.22      7.47 o 
   0 -10   9        0.58        0.80      6.26 o 
   1 -10   9        0.06        1.23      6.49 o 
   2 -10   9        2.08        8.30      9.95 o 
   3 -10   9       17.19       18.34      6.40 o 
   4 -10   9        3.84       -3.04      6.01 o 
   5 -10   9        0.56        1.53      6.54 o 
   6 -10   9       37.66       26.02      7.96 o 
   7 -10   9       21.27       22.81     11.50 o 
  -5  -9   9       16.02       15.53      7.35 o 
  -4  -9   9       51.42       61.50     10.28 o 
  -3  -9   9        1.62      -17.47     10.67 o 
  -2  -9   9       45.93       41.44      9.03 o 
  -1  -9   9       49.94       35.53     12.58 o 
   0  -9   9        1.80       -2.83      5.91 o 
   1  -9   9       28.19       30.52      6.82 o 
   2  -9   9       68.48       67.88      7.64 o 
   3  -9   9        0.03       -7.09      4.74 o 
   4  -9   9        0.34       -1.55      5.19 o 
   5  -9   9        3.86        3.36      5.63 o 
   6  -9   9        0.96       -4.31      6.46 o 
   7  -9   9       27.83       28.17     11.43 o 
   8  -9   9       14.69        9.25      8.41 o 
  -6  -8   9        9.64       15.30     11.32 o 
  -5  -8   9       29.61       23.65      8.93 o 
  -4  -8   9       78.65       65.10      9.84 o 
  -3  -8   9        0.99       -5.69      7.27 o 
  -2  -8   9       62.57       73.05      9.34 o 
  -1  -8   9        1.18       -2.82      6.07 o 
   0  -8   9        0.04       -4.70      6.34 o 
   4  -8   9        6.88        8.39      4.81 o 
   5  -8   9        9.68       10.10      5.27 o 
   6  -8   9        0.02        3.97      6.33 o 
   7  -8   9       21.72       20.99      7.53 o 
   8  -8   9        0.33       -5.45      8.05 o 
  -7  -7   9        7.09        1.66     12.75 o 
  -6  -7   9        1.18        9.17      7.65 o 
  -5  -7   9        0.01        5.48      6.52 o 
  -4  -7   9       25.10       25.34      8.45 o 
  -3  -7   9        8.03       -3.51      7.34 o 
  -2  -7   9       32.19       30.83      7.45 o 
  -1  -7   9        0.05       -5.81      6.35 o 
   1  -7   9       32.84       36.56      6.91 o 
   2  -7   9        0.09       -5.26      3.83 o 
   3  -7   9        0.90        1.95      4.71 o 
   4  -7   9        4.64       11.69      8.96 o 
   5  -7   9        1.00        1.72      4.88 o 
   6  -7   9        0.13       -1.15      5.36 o 
   7  -7   9        1.35       -4.04      6.67 o 
   8  -7   9        0.22       -2.76      7.90 o 
  -7  -6   9        5.34       13.39      7.71 o 
  -6  -6   9        0.27       -3.75      6.73 o 
  -5  -6   9      109.76      110.13     11.68 o 
  -4  -6   9      165.65      162.14     12.77 o 
  -3  -6   9       10.87       -0.35      6.74 o 
  -2  -6   9       16.93        9.72     11.86 o 
  -1  -6   9        2.18        6.22      6.26 o 
   0  -6   9       22.71       23.49      3.97 o 
   1  -6   9       93.14       95.40      5.93 o 
   2  -6   9        7.88        3.82      3.08 o 
   3  -6   9       46.82       46.00      4.04 o 
   4  -6   9        0.10       11.21      4.89 o 
   5  -6   9        0.30       -7.14      4.98 o 
   6  -6   9        1.84       -3.25      5.08 o 
   7  -6   9        2.41       -6.92      6.44 o 
   8  -6   9        5.99        2.77      7.60 o 
  -8  -5   9        0.15       -8.21      8.64 o 
  -7  -5   9       25.83       21.21      7.56 o 
  -6  -5   9       21.05       17.64      6.86 o 
  -5  -5   9      178.89      150.63     12.14 o 
  -4  -5   9        9.02       19.08      7.70 o 
  -3  -5   9       18.99       18.75      6.64 o 
  -2  -5   9        4.66        3.98      5.57 o 
  -1  -5   9        0.07       -2.87      4.27 o 
   0  -5   9      186.99      146.36      5.81 o 
   3  -5   9        0.42        4.90      4.14 o 
   4  -5   9        0.02        5.46      4.08 o 
   5  -5   9        1.04       -1.33      5.07 o 
   6  -5   9        0.01       -1.18      5.03 o 
   7  -5   9       16.56       22.19     18.36 o 
   8  -5   9       35.91       30.25      9.17 o 
  -8  -4   9       13.80        2.74      8.14 o 
  -7  -4   9       11.30       13.20      7.27 o 
  -6  -4   9       14.04       10.15      9.56 o 
  -5  -4   9        5.30        1.19      7.67 o 
  -4  -4   9        5.81        7.04      6.54 o 
  -3  -4   9      501.13      479.58     21.61 o 
  -2  -4   9       42.61       42.10      8.07 o 
  -1  -4   9        2.45       -0.45      1.88 o 
   0  -4   9       95.05       78.57      8.38 o 
   4  -4   9       16.28       19.39      3.50 o 
   5  -4   9        0.19       -3.41      5.05 o 
   6  -4   9        1.73      -10.19      8.41 o 
   7  -4   9       29.11       18.89      7.15 o 
  -8  -3   9       40.26       43.16      8.38 o 
  -7  -3   9        1.37        1.46      6.71 o 
  -6  -3   9      130.33      147.40     12.82 o 
  -5  -3   9       58.75       67.89      9.72 o 
  -4  -3   9        3.43        9.93      6.65 o 
  -3  -3   9      115.46       54.92      8.31 o 
  -2  -3   9      254.92      255.34      6.58 o 
  -1  -3   9        1.04        0.40      2.66 o 
   0  -3   9       19.87       16.30      5.57 o 
   1  -3   9       31.34       31.98      7.42 o 
   4  -3   9       19.13       18.33      3.56 o 
   5  -3   9        0.77        8.40      5.57 o 
   6  -3   9        6.35        9.10      5.82 o 
   7  -3   9       12.87       11.89      7.58 o 
  -9  -2   9        0.22      -12.97     12.51 o 
  -8  -2   9       21.16       40.60     12.58 o 
  -7  -2   9       11.83        5.21      6.81 o 
  -6  -2   9      294.80      271.39     33.56 o 
  -5  -2   9        0.01        8.77      7.56 o 
  -4  -2   9       87.44      109.76     13.76 o 
  -3  -2   9        5.41       -5.16      6.35 o 
  -2  -2   9       75.58       90.90      4.49 o 
  -1  -2   9        0.00       -0.52      4.56 o 
   0  -2   9       95.94       83.00      9.39 o 
   1  -2   9       62.42       46.61      8.54 o 
   2  -2   9       20.72       13.33      7.60 o 
   3  -2   9        0.88        4.38      7.77 o 
   4  -2   9        3.41       -0.58      4.34 o 
   5  -2   9        0.04        3.77      7.43 o 
   6  -2   9       15.21       16.50      6.91 o 
   7  -2   9       15.47       25.02      9.08 o 
  -9  -1   9        0.70       -9.18      8.24 o 
  -8  -1   9       18.64       11.12     13.44 o 
  -7  -1   9      512.64      517.44     20.77 o 
  -6  -1   9       14.24       15.54      8.61 o 
  -5  -1   9        8.24        4.52      6.62 o 
  -4  -1   9       34.39       34.18      8.62 o 
  -3  -1   9       80.18       70.43      9.36 o 
  -2  -1   9      127.77      142.43      5.98 o 
  -1  -1   9        1.67        9.29      5.65 o 
   0  -1   9       12.59       18.17      6.88 o 
   1  -1   9        5.15       -4.87      6.34 o 
   2  -1   9        0.02       -0.39      6.60 o 
   3  -1   9       12.66       15.67     12.03 o 
   4  -1   9        8.83        5.31      5.17 o 
   5  -1   9        0.01       -4.39      4.53 o 
   6  -1   9       14.53        6.18      5.77 o 
  -9   0   9        1.78      -15.13     12.42 o 
  -8   0   9        1.32       -2.99      7.18 o 
  -7   0   9        0.63       -9.30      9.04 o 
  -6   0   9        0.53       -8.58      7.24 o 
  -5   0   9        3.79       14.22      7.75 o 
  -4   0   9        3.07        7.32      7.39 o 
  -3   0   9      460.16      473.24     20.73 o 
  -2   0   9        1.51        3.25      2.33 o 
  -1   0   9        5.84        9.75      6.33 o 
   0   0   9       79.17       64.48      9.79 o 
   1   0   9      153.26      144.07     14.41 o 
   2   0   9        6.66       13.84      8.43 o 
   3   0   9        0.05       -2.17      3.80 o 
   4   0   9        0.40       -1.68      4.24 o 
   5   0   9        8.81       10.09      5.25 o 
   6   0   9        8.62        9.74      5.96 o 
  -9   1   9        1.55       -8.09     14.49 o 
  -8   1   9        0.71        5.73     13.34 o 
  -7   1   9      294.52      346.58     15.86 o 
  -6   1   9      317.53      323.20     16.81 o 
  -5   1   9       12.41       13.27      7.21 o 
  -4   1   9       22.77       29.85      8.42 o 
  -2   1   9       28.76       28.64      4.35 o 
  -1   1   9       68.72       69.68      5.29 o 
   0   1   9       14.66       24.63      8.55 o 
   1   1   9        8.89        6.48      2.74 o 
   2   1   9       32.63       36.29      3.85 o 
   3   1   9        3.30        0.91      4.29 o 
   4   1   9        0.01       -3.00      4.54 o 
   5   1   9        2.85        0.56      5.19 o 
  -9   2   9        3.73       -2.77      9.72 o 
  -8   2   9      100.78       96.20     17.01 o 
  -7   2   9        8.77       11.64     10.93 o 
  -6   2   9       85.11       72.84     10.60 o 
  -5   2   9        8.23        3.99      7.12 o 
  -4   2   9        3.35        1.65      5.65 o 
  -3   2   9        0.53       -6.34     11.16 o 
  -2   2   9       25.98       39.14      7.53 o 
  -1   2   9        1.60        0.66      3.46 o 
   0   2   9        0.26        1.37      2.90 o 
   1   2   9        0.90        5.13      3.96 o 
   2   2   9        1.27        1.70      4.25 o 
   3   2   9        1.79       -1.76      4.38 o 
   4   2   9        9.47        9.57      5.33 o 
   5   2   9        8.90        7.09      6.02 o 
  -9   3   9        0.04      -23.53     21.01 o 
  -8   3   9       34.62       24.97     11.34 o 
  -7   3   9        0.76      -10.04      8.56 o 
  -6   3   9       19.20        8.92      8.14 o 
  -5   3   9      150.21      167.22     30.71 o 
  -4   3   9       99.92      109.56     23.04 o 
  -3   3   9        0.00       -0.37      3.84 o 
  -2   3   9       29.55       31.77      7.70 o 
  -1   3   9       22.31       25.90      5.17 o 
   0   3   9        0.96        2.75      5.78 o 
   1   3   9        5.68        3.09      4.40 o 
   2   3   9        6.43       10.05      4.66 o 
   3   3   9        9.12       16.08      5.37 o 
   4   3   9        1.16       -4.18      5.50 o 
  -9   4   9        9.90       -4.60     19.26 o 
  -8   4   9       16.72       26.06     10.84 o 
  -7   4   9        3.52       20.85     10.04 o 
  -6   4   9        6.22        4.15      8.11 o 
  -5   4   9      135.71      133.54     14.86 o 
  -4   4   9       10.58       18.55      5.77 o 
  -3   4   9        3.67       -1.44      8.60 o 
  -2   4   9        3.58        1.97      4.61 o 
  -1   4   9       10.92       10.14      4.61 o 
   0   4   9        5.94        4.89      5.81 o 
   1   4   9        3.25        4.28      4.23 o 
   2   4   9        0.15        3.65      4.75 o 
   3   4   9        3.82        7.48      6.34 o 
  -8   5   9        8.23       -7.13     19.16 o 
  -7   5   9       15.06       18.13     12.00 o 
  -6   5   9        1.78        1.40      8.04 o 
  -5   5   9        9.49        4.84      6.25 o 
  -4   5   9       54.77       45.86      8.75 o 
  -3   5   9        4.17       -2.83      6.36 o 
  -2   5   9        0.02       -2.02      6.80 o 
  -1   5   9        8.96        8.34      5.46 o 
   0   5   9        2.52        0.14      5.28 o 
   1   5   9       15.69       16.43      7.00 o 
   2   5   9        0.05        3.99      5.08 o 
   3   5   9        3.47       14.90      6.43 o 
  -8   6   9        3.83       -6.52     14.68 o 
  -7   6   9        1.29        5.51      9.74 o 
  -6   6   9        0.26       -4.70     13.02 o 
  -5   6   9        4.17       -5.95      6.48 o 
  -4   6   9      112.77      115.99     27.25 o 
  -3   6   9        7.50       -0.54      8.24 o 
  -2   6   9        3.41       -7.95     11.26 o 
  -1   6   9       18.28       19.10      7.05 o 
   0   6   9        0.73        2.59      6.53 o 
   1   6   9        6.61        9.44      7.81 o 
   2   6   9        0.18       -4.22      7.12 o 
  -7   7   9        1.68       -0.41     10.78 o 
  -6   7   9        2.13        8.30     10.63 o 
  -5   7   9       13.95       21.36      9.35 o 
  -4   7   9        7.24        2.30      8.75 o 
  -3   7   9        1.58       -4.63      7.19 o 
  -2   7   9        0.32       -6.98     12.62 o 
  -1   7   9        0.80       -7.48     12.17 o 
   0   7   9        0.14        1.24      7.48 o 
  -6   8   9        0.09       -1.87      7.93 o 
  -5   8   9        1.07      -18.04      9.02 o 
  -4   8   9        1.10       10.62      9.28 o 
  -3   8   9       31.81       16.29      8.87 o 
  -2   8   9        1.81        2.26      8.40 o 
   0 -14  10        0.95        3.04     11.79 o 
   1 -14  10        4.41        4.44     12.00 o 
   2 -14  10        0.05       11.41      8.63 o 
   3 -14  10        4.96        5.00      8.24 o 
   4 -14  10        1.82       -5.89      8.19 o 
  -1 -13  10        1.14        7.80      8.93 o 
   0 -13  10        5.57       18.52      8.92 o 
   1 -13  10        0.27        0.81      9.89 o 
   2 -13  10       28.86       20.12     14.65 o 
   3 -13  10       28.71       30.90      8.67 o 
   4 -13  10        8.40       14.14     17.69 o 
   5 -13  10       10.13        3.06      7.99 o 
  -3 -12  10        0.12       -9.95      8.99 o 
  -2 -12  10       14.36       20.30      9.60 o 
  -1 -12  10        8.41       13.04     16.21 o 
   0 -12  10        0.03       -6.40      7.57 o 
   1 -12  10        0.50        3.78      7.48 o 
   2 -12  10      121.70      118.16     11.14 o 
   3 -12  10        1.31        0.59     11.71 o 
   4 -12  10       17.30       22.06      8.61 o 
   5 -12  10        6.62       -2.88      7.10 o 
   6 -12  10       18.96       10.97      8.09 o 
  -4 -11  10       16.57       33.58     10.83 o 
  -3 -11  10        6.24       -2.39      9.04 o 
  -2 -11  10       15.49       11.81      8.86 o 
  -1 -11  10        0.05       -1.00      7.64 o 
   0 -11  10        1.42       -0.58     11.90 o 
   1 -11  10        0.98        0.89      6.91 o 
   2 -11  10       13.19       13.66      6.80 o 
   3 -11  10       17.16       27.64      6.96 o 
   4 -11  10        9.87       17.96      8.83 o 
   5 -11  10       19.93       28.79      8.03 o 
   6 -11  10        2.14       -0.81      7.21 o 
   7 -11  10        7.91        6.03      8.51 o 
  -5 -10  10       18.53       10.23     14.66 o 
  -4 -10  10        3.18        4.69      9.24 o 
  -3 -10  10        0.87        0.26      8.34 o 
  -2 -10  10        0.80       -3.65      7.78 o 
  -1 -10  10       17.47        9.47      7.39 o 
   0 -10  10        2.17        5.43      6.94 o 
   1 -10  10       38.36       34.10      7.94 o 
   2 -10  10      192.17      210.19     12.20 o 
   3 -10  10        6.80        0.14      6.39 o 
   4 -10  10        9.47        3.51      5.60 o 
   5 -10  10       39.10       10.57      6.73 o 
   6 -10  10        0.08       -0.92      6.56 o 
   7 -10  10        5.22        9.15      7.97 o 
  -5  -9  10        3.09       13.66      9.95 o 
  -4  -9  10        0.89       10.24      9.07 o 
  -3  -9  10       27.49       35.20     11.67 o 
  -2  -9  10        0.26       -8.78      7.02 o 
  -1  -9  10       30.08       23.45      7.76 o 
   0  -9  10        0.08        2.94      6.65 o 
   1  -9  10      273.09      272.71     12.85 o 
   2  -9  10        0.10        0.68      4.83 o 
   3  -9  10        0.08       -7.46      5.02 o 
   4  -9  10       26.86       27.41      5.96 o 
   5  -9  10       36.39       32.91      7.00 o 
   6  -9  10       18.68       19.81      8.67 o 
   7  -9  10       16.27       11.99      7.55 o 
  -6  -8  10        0.73       -0.94     10.80 o 
  -5  -8  10        0.08      -10.26     12.51 o 
  -4  -8  10        1.13       12.25      9.16 o 
  -3  -8  10       23.93       11.86     10.83 o 
  -2  -8  10        4.91        1.46      8.03 o 
  -1  -8  10       12.56        0.94      9.07 o 
   2  -8  10       97.79       81.40     12.97 o 
   3  -8  10      131.71      125.00      8.36 o 
   4  -8  10        6.90        1.91      5.00 o 
   5  -8  10        3.59        6.53      5.43 o 
   6  -8  10       16.70       14.86      8.09 o 
   7  -8  10       11.94       12.41      7.32 o 
  -7  -7  10        1.42        1.24     16.91 o 
  -6  -7  10        9.35        8.32      9.34 o 
  -5  -7  10        0.46       10.67      8.84 o 
  -4  -7  10        3.01        6.18      7.72 o 
  -3  -7  10       31.63       38.05     11.31 o 
  -2  -7  10       83.70      106.47     15.98 o 
   1  -7  10       65.50       55.92      9.07 o 
   2  -7  10       13.11       12.15      3.51 o 
   3  -7  10       46.08       29.75      6.12 o 
   4  -7  10        3.54        2.60      5.46 o 
   5  -7  10        3.71       -3.95      5.11 o 
   6  -7  10        0.00       -3.96      5.39 o 
   7  -7  10        9.51       10.74      7.12 o 
  -7  -6  10        2.92      -14.05      7.54 o 
  -6  -6  10        1.45       -0.35      8.81 o 
  -5  -6  10       26.81       17.95      9.09 o 
  -4  -6  10        0.01        2.05      7.22 o 
  -3  -6  10       23.36        9.58     10.02 o 
  -2  -6  10        1.50        5.80      6.13 o 
  -1  -6  10      143.06      161.09     12.95 o 
   0  -6  10      321.50      288.18     10.33 o 
   1  -6  10        0.00       -5.03      3.50 o 
   3  -6  10        0.02       -4.27      3.85 o 
   4  -6  10      295.66      267.90     10.88 o 
   5  -6  10       29.94       25.56      5.97 o 
   6  -6  10        0.25        2.99      8.22 o 
   7  -6  10       16.06       10.26      6.87 o 
  -7  -5  10        0.06        8.38      9.40 o 
  -6  -5  10        0.62       -1.58      8.59 o 
  -5  -5  10       37.01       52.87     12.97 o 
  -4  -5  10       64.00       74.35     10.06 o 
  -3  -5  10        0.12        4.20      7.09 o 
  -1  -5  10       44.83       26.45      9.93 o 
   0  -5  10      267.58      245.49     13.85 o 
   4  -5  10      142.71      121.48      7.64 o 
   5  -5  10        0.09        1.49      5.03 o 
   6  -5  10       17.39       14.23      6.13 o 
   7  -5  10       18.06       15.02      7.17 o 
  -8  -4  10       22.78       19.84     25.18 o 
  -7  -4  10        4.33        3.25      9.40 o 
  -6  -4  10        0.47       -5.95      8.60 o 
  -5  -4  10       13.24        9.78      8.21 o 
  -4  -4  10       50.64       42.34      8.15 o 
  -2  -4  10       80.16       85.96      7.86 o 
  -1  -4  10       15.58       16.96      3.43 o 
   0  -4  10      380.41      285.19     15.47 o 
   1  -4  10       35.10       36.25      8.25 o 
   4  -4  10        0.37       -4.99      5.62 o 
   5  -4  10       34.08       23.68      5.70 o 
   6  -4  10       11.85       18.62      6.54 o 
   7  -4  10        8.13       16.95      7.33 o 
  -8  -3  10       70.06       78.13     13.18 o 
  -7  -3  10        0.48       -4.38      9.51 o 
  -6  -3  10       22.14       21.29      9.37 o 
  -5  -3  10       34.36       37.69     10.42 o 
  -4  -3  10       69.01       82.47      9.21 o 
  -2  -3  10      164.62      143.59      9.08 o 
  -1  -3  10        4.16        9.05      5.23 o 
   0  -3  10        8.56       21.09      6.68 o 
   1  -3  10      167.26      146.87     13.79 o 
   2  -3  10        7.89        0.26      6.80 o 
   4  -3  10       44.81       54.21      8.19 o 
   5  -3  10       45.60       41.32      6.53 o 
   6  -3  10        0.03       -0.41     12.25 o 
   7  -3  10        5.81       -4.94      7.33 o 
  -8  -2  10        3.87        2.10     21.22 o 
  -7  -2  10       21.24       25.35     10.10 o 
  -6  -2  10       74.16       76.08     16.08 o 
  -5  -2  10        8.61        7.25      7.54 o 
  -4  -2  10       33.63       35.47      6.64 o 
  -2  -2  10       81.10       98.82      4.59 o 
  -1  -2  10      137.86      134.80     11.91 o 
   0  -2  10      288.59      277.33     17.02 o 
   1  -2  10      132.95      118.37     12.98 o 
   2  -2  10        4.56      -12.57      6.80 o 
   3  -2  10       23.25       34.78     10.31 o 
   4  -2  10        2.60        2.48      9.18 o 
   5  -2  10       22.12       14.03      6.76 o 
   6  -2  10       17.19        7.29      5.78 o 
  -8  -1  10        4.00       -5.19      9.91 o 
  -7  -1  10       52.60       53.58     11.50 o 
  -6  -1  10        1.00       -4.65      8.10 o 
  -5  -1  10       90.33       98.46      9.27 o 
  -4  -1  10       84.80       72.33     10.19 o 
  -3  -1  10       10.89       10.64      6.62 o 
  -2  -1  10      274.87      258.60      6.79 o 
  -1  -1  10      139.94      120.32     11.98 o 
   0  -1  10        0.35        2.46      6.54 o 
   1  -1  10       10.32       13.73      7.81 o 
   2  -1  10      135.67      147.12     15.89 o 
   3  -1  10        0.00        5.54      5.40 o 
   4  -1  10       15.27       11.46      4.50 o 
   5  -1  10        4.07       10.06      5.25 o 
   6  -1  10       40.30       41.50      8.73 o 
  -9   0  10       38.48       37.51     23.48 o 
  -8   0  10        0.49       14.96     10.33 o 
  -7   0  10       38.22       35.00     18.15 o 
  -6   0  10       33.85       39.33      8.56 o 
  -5   0  10       19.13       13.99     11.08 o 
  -4   0  10        2.63       -2.33      5.70 o 
  -2   0  10       91.76      109.19      5.42 o 
  -1   0  10       25.50       12.47      7.32 o 
   0   0  10        3.92       -9.70      6.73 o 
   1   0  10      124.99      135.84     15.20 o 
   2   0  10       68.13       96.03     14.01 o 
   3   0  10        0.00        1.65      5.74 o 
   4   0  10        6.84        6.30      4.98 o 
   5   0  10        2.03        1.44      5.25 o 
  -9   1  10       11.91      -13.22     12.01 o 
  -8   1  10        7.89       -7.25     13.24 o 
  -7   1  10       91.32       67.90     15.75 o 
  -6   1  10       76.17       51.65     18.85 o 
  -5   1  10        1.21        8.76      7.33 o 
  -4   1  10       32.78       41.66     11.64 o 
  -3   1  10       13.32        8.20     10.02 o 
  -2   1  10       14.36       16.05      3.48 o 
  -1   1  10      106.02      110.59      4.52 o 
   0   1  10       15.34       19.74      9.31 o 
   1   1  10       57.32       64.73     10.75 o 
   2   1  10       22.47       26.33      4.68 o 
   3   1  10       21.40       34.60      6.54 o 
   4   1  10        5.40        1.91      4.88 o 
   5   1  10        8.19        9.05      5.98 o 
  -8   2  10        0.13       -0.70      8.62 o 
  -7   2  10        2.97       -7.90      8.79 o 
  -6   2  10        0.18        0.19      7.91 o 
  -5   2  10        8.51        4.02      7.56 o 
  -4   2  10        7.73       12.10      6.25 o 
  -3   2  10       30.81       35.61      6.08 o 
  -2   2  10        8.96        6.94      4.29 o 
  -1   2  10       60.43       64.67      8.34 o 
   0   2  10        0.11       -1.49      5.44 o 
   1   2  10       14.03       22.90      4.69 o 
   2   2  10       37.43       36.19      8.36 o 
   3   2  10        0.00        1.02      4.78 o 
   4   2  10        0.20        7.20      5.58 o 
  -8   3  10       34.39       31.96     11.80 o 
  -7   3  10        4.89       -4.31      8.71 o 
  -6   3  10        0.00       -2.24      8.14 o 
  -5   3  10       65.90       86.76      9.97 o 
  -4   3  10       25.32       29.73      7.46 o 
  -3   3  10       12.79       15.05      4.40 o 
  -2   3  10        9.24       17.52      5.09 o 
  -1   3  10       17.67       14.21      5.24 o 
   0   3  10       20.41       27.64      8.39 o 
   1   3  10        0.13       -0.62      4.28 o 
   2   3  10       43.15       33.12      7.69 o 
   3   3  10       17.76        8.71      5.59 o 
  -8   4  10       40.76       45.96     11.96 o 
  -7   4  10        0.29        2.96      9.07 o 
  -6   4  10        0.50       -4.25      7.77 o 
  -5   4  10       36.35       40.76     16.90 o 
  -4   4  10       11.77        7.03      7.81 o 
  -3   4  10        0.09        2.43      5.88 o 
  -2   4  10        0.74       -3.36      4.58 o 
  -1   4  10        6.81       18.25      6.67 o 
   0   4  10        4.01       10.35      5.42 o 
   1   4  10        0.00        9.32      5.58 o 
   2   4  10        6.58        0.83      5.20 o 
   3   4  10        0.99       -0.21      5.61 o 
  -8   5  10       14.57       15.34     11.40 o 
  -7   5  10        7.43       11.41     11.01 o 
  -6   5  10       10.63       10.83      8.79 o 
  -5   5  10        1.49        4.46     11.74 o 
  -4   5  10        1.09        8.84      5.77 o 
  -3   5  10        0.02       -4.12      6.37 o 
  -2   5  10        9.38       10.33      6.64 o 
  -1   5  10        2.04        4.45      5.77 o 
   0   5  10        0.26        3.07      7.84 o 
   1   5  10        0.01        3.55      6.02 o 
   2   5  10        2.58        6.43      6.48 o 
  -7   6  10        0.01        3.99      9.98 o 
  -6   6  10        1.50       -3.53      8.92 o 
  -5   6  10        1.77       -1.98      6.77 o 
  -4   6  10       14.67       18.86      8.82 o 
  -3   6  10        1.21        1.49      7.03 o 
  -2   6  10        3.61        5.59     10.91 o 
  -1   6  10        0.32       -7.29      6.90 o 
   0   6  10        2.58       -2.55      6.54 o 
  -6   7  10        9.19        7.13      7.99 o 
  -5   7  10       15.02       27.66     14.61 o 
  -4   7  10        1.18        3.83      8.85 o 
  -3   7  10        0.69        5.02      7.92 o 
  -2   7  10        1.46      -15.19     14.49 o 
  -1   7  10        0.13       -5.45      7.22 o 
   1 -14  11        0.13       13.58      8.98 o 
   2 -14  11       23.49       34.38      9.40 o 
   3 -14  11       23.51       21.31      8.92 o 
  -1 -13  11        4.35       19.89      9.42 o 
   0 -13  11        0.26        3.37     11.56 o 
   1 -13  11       19.04       12.01      8.48 o 
   2 -13  11       47.14       43.98      9.21 o 
   3 -13  11        5.47        2.23     18.53 o 
   4 -13  11        0.28        3.12      7.41 o 
   5 -13  11        5.85       10.57      8.00 o 
  -2 -12  11       32.87       18.41      9.69 o 
  -1 -12  11        3.09        6.11      7.71 o 
   0 -12  11        5.32       11.24      8.22 o 
   1 -12  11       38.44       54.22     30.41 o 
   2 -12  11       20.64       41.64      8.12 o 
   3 -12  11       68.25       64.37      8.91 o 
   4 -12  11        6.64       -7.72      6.57 o 
   5 -12  11        7.55        3.03      7.29 o 
   6 -12  11       44.22       59.75      9.83 o 
  -4 -11  11        4.62       17.92     10.73 o 
  -3 -11  11       23.26       33.19     10.79 o 
  -2 -11  11       24.18       18.44      9.05 o 
  -1 -11  11        3.27        2.75      7.42 o 
   0 -11  11        3.51       -0.07      7.68 o 
   1 -11  11       37.77       42.83      8.27 o 
   2 -11  11        2.96        7.70      6.99 o 
   3 -11  11       34.85       21.17      6.67 o 
   4 -11  11        1.58        4.51      6.31 o 
   5 -11  11        0.98       -5.22      6.46 o 
   6 -11  11       50.84       40.32      8.45 o 
  -4 -10  11        5.31        8.35      9.56 o 
  -3 -10  11       14.72       16.20      9.25 o 
  -2 -10  11       29.51       16.77      8.22 o 
  -1 -10  11       21.93       23.03      7.47 o 
   0 -10  11       13.30        8.11      6.51 o 
   1 -10  11      211.43      228.03     12.54 o 
   2 -10  11        2.95        4.54      5.36 o 
   3 -10  11       47.40       39.29      6.40 o 
   4 -10  11       22.40       18.70      6.16 o 
   5 -10  11        9.60       16.08      6.21 o 
   6 -10  11       19.27       20.75      7.41 o 
  -5  -9  11       14.46       15.47     10.11 o 
  -4  -9  11       20.51       20.30      9.49 o 
  -3  -9  11      209.83      217.78     14.78 o 
  -2  -9  11      159.64      174.50     12.76 o 
  -1  -9  11       31.26       31.02     10.83 o 
   0  -9  11       11.50       18.08      6.07 o 
   1  -9  11      326.75      351.36     21.33 o 
   2  -9  11      131.96      105.89      8.26 o 
   3  -9  11        6.08        3.97      5.22 o 
   4  -9  11        9.28       21.52      5.84 o 
   5  -9  11        0.08        0.54      5.56 o 
   6  -9  11        1.24       10.20      8.24 o 
   7  -9  11        3.35        3.20      7.21 o 
  -6  -8  11        0.57       13.46     10.39 o 
  -5  -8  11       28.69       54.05     11.13 o 
  -4  -8  11       35.14       31.73      9.32 o 
  -3  -8  11       48.35       34.12     12.51 o 
  -2  -8  11       28.50       17.43      7.60 o 
  -1  -8  11        2.84       -4.35      5.83 o 
   0  -8  11        4.84       -7.79      9.80 o 
   1  -8  11       20.53       21.56      5.71 o 
   2  -8  11      184.57      182.20      9.47 o 
   3  -8  11       29.52       30.01      5.70 o 
   4  -8  11       52.52       46.36      6.49 o 
   5  -8  11       84.59       89.68     11.87 o 
   6  -8  11        0.72        7.82      6.44 o 
   7  -8  11        0.55       -3.54      7.24 o 
  -6  -7  11        9.10        6.60     10.09 o 
  -5  -7  11       22.42       18.24      9.44 o 
  -4  -7  11       33.97       36.97      9.25 o 
  -3  -7  11       49.54       49.30      8.86 o 
  -2  -7  11      497.73      476.61     17.70 o 
  -1  -7  11      200.14      179.40     17.13 o 
   0  -7  11       32.27       33.77      6.06 o 
   1  -7  11      129.62      143.37      6.49 o 
   2  -7  11        0.00        2.23      4.16 o 
   3  -7  11       59.49       48.42      5.94 o 
   4  -7  11       87.78       84.71      7.14 o 
   5  -7  11       41.33       40.25     12.98 o 
   6  -7  11        0.09       -7.79      5.93 o 
   7  -7  11        0.95       -5.00      6.64 o 
  -7  -6  11       16.94       14.33     11.03 o 
  -6  -6  11        1.12       26.57     12.86 o 
  -5  -6  11       22.87       11.72      8.87 o 
  -4  -6  11        2.02        4.41      7.39 o 
  -3  -6  11       95.70       81.69     15.34 o 
  -2  -6  11      169.79      165.03     17.67 o 
  -1  -6  11        8.02       10.07      5.49 o 
   0  -6  11      264.94      247.01      8.00 o 
   4  -6  11        0.05       -5.64      5.94 o 
   5  -6  11       20.20       17.28      5.65 o 
   6  -6  11        0.02        4.66     13.66 o 
   7  -6  11        1.89       -0.70      6.58 o 
  -7  -5  11        3.33        7.48     10.22 o 
  -6  -5  11       21.46       21.87      9.70 o 
  -5  -5  11       28.59       23.38      8.71 o 
  -4  -5  11        9.16       12.04      7.27 o 
  -3  -5  11        9.68       17.80     16.87 o 
  -2  -5  11        0.20       -2.21      5.19 o 
  -1  -5  11      615.91      615.39     14.18 o 
   0  -5  11      433.78      437.75     20.73 o 
   1  -5  11       53.89       64.76     10.18 o 
   4  -5  11      127.40      121.40     10.96 o 
   5  -5  11       53.71       67.34     10.09 o 
   6  -5  11        0.49        5.68      6.02 o 
  -8  -4  11       10.70        0.93     10.63 o 
  -7  -4  11       23.86       25.91     16.86 o 
  -6  -4  11       50.97       58.56     10.43 o 
  -5  -4  11        1.57      -11.21     15.85 o 
  -4  -4  11       28.40       37.74      7.95 o 
  -3  -4  11        0.74        4.10     13.37 o 
  -2  -4  11        0.06        5.33      3.70 o 
  -1  -4  11      222.29      227.12     13.46 o 
   0  -4  11        3.56        1.99      5.90 o 
   1  -4  11      142.88      162.51     13.86 o 
   2  -4  11        4.33        2.73      7.67 o 
   5  -4  11        0.37       -1.44      6.91 o 
   6  -4  11        0.85        1.23     10.59 o 
  -8  -3  11        0.68       -4.67     10.13 o 
  -7  -3  11        4.83       -1.70      9.95 o 
  -6  -3  11       17.50        1.79      9.44 o 
  -5  -3  11        0.13      -15.40      7.70 o 
  -4  -3  11       52.39       42.93      9.30 o 
  -3  -3  11        0.94        4.37     13.17 o 
  -2  -3  11        0.06        2.29      5.25 o 
  -1  -3  11      387.58      354.70     18.20 o 
   0  -3  11      355.50      307.87     18.17 o 
   1  -3  11        2.72        5.35      7.31 o 
   2  -3  11        2.01       -9.89      6.73 o 
   3  -3  11       43.27       27.01     11.08 o 
   4  -3  11        0.70        0.02      5.30 o 
   5  -3  11       15.16       15.63      5.98 o 
   6  -3  11       47.03       64.16      7.70 o 
  -8  -2  11        4.62        2.05     10.63 o 
  -7  -2  11        1.04       -4.62      8.86 o 
  -6  -2  11        0.98        2.62     13.79 o 
  -5  -2  11        0.02       10.09      7.77 o 
  -4  -2  11        0.75        3.91      5.35 o 
  -3  -2  11        5.43       16.30     12.49 o 
  -2  -2  11       43.07       62.48      5.89 o 
  -1  -2  11      181.41      204.03     14.58 o 
   0  -2  11      185.36      180.66     15.08 o 
   1  -2  11      132.37      134.50     14.63 o 
   2  -2  11      205.12      211.15     18.11 o 
   3  -2  11       10.88        8.55      8.95 o 
   4  -2  11        9.61       11.53      6.09 o 
   5  -2  11        0.13        8.81      5.04 o 
   6  -2  11       32.71       18.27      8.03 o 
  -8  -1  11       15.33        8.52     10.45 o 
  -7  -1  11        0.07        0.16      8.82 o 
  -6  -1  11        1.00        0.80     11.00 o 
  -5  -1  11        0.49       -3.95      6.20 o 
  -4  -1  11       47.49       51.34      7.56 o 
  -3  -1  11        7.36       18.80     13.57 o 
  -2  -1  11        2.51       10.83      3.85 o 
  -1  -1  11       47.13       41.63      9.35 o 
   0  -1  11       53.28       59.86     10.82 o 
   1  -1  11       87.40       79.57     12.61 o 
   2  -1  11       98.23      106.38     15.01 o 
   3  -1  11       11.35       18.80     10.51 o 
   4  -1  11        1.77       -3.37      6.03 o 
   5  -1  11        0.29        5.13      5.42 o 
  -8   0  11        3.10      -12.15     10.50 o 
  -7   0  11        0.06        7.24      9.05 o 
  -6   0  11        4.58        5.45      8.27 o 
  -5   0  11        0.48        5.58      7.29 o 
  -4   0  11        0.07       -3.72      5.36 o 
  -3   0  11       44.18       55.83     15.91 o 
  -2   0  11      259.60      278.84     13.24 o 
   0   0  11        0.72       -7.69      7.04 o 
   1   0  11      293.40      299.73     21.85 o 
   2   0  11        3.78        0.41      9.14 o 
   3   0  11       64.31       68.88     12.80 o 
   4   0  11        1.70        2.20      5.01 o 
   5   0  11        2.63        6.47      5.72 o 
  -8   1  11        1.31       -6.04     10.34 o 
  -7   1  11        0.00        2.23      8.42 o 
  -6   1  11       24.17       15.69      8.74 o 
  -5   1  11        4.41       -1.47      7.11 o 
  -4   1  11        0.87       -5.65     13.91 o 
  -3   1  11      169.64      199.47     23.15 o 
  -2   1  11      183.01      169.92      8.08 o 
  -1   1  11        6.72        7.07      7.27 o 
   0   1  11        0.00       -5.03      8.12 o 
   1   1  11      128.30      149.29      9.86 o 
   2   1  11        0.29        6.80      5.72 o 
   3   1  11       66.50       55.85      6.12 o 
   4   1  11        2.66       10.93      5.62 o 
  -8   2  11        1.17       -7.31     10.31 o 
  -7   2  11       12.30       14.94      9.98 o 
  -6   2  11       50.87       61.90     26.99 o 
  -5   2  11       16.49       19.42      7.75 o 
  -4   2  11       30.37       37.12      7.09 o 
  -3   2  11       45.33       48.55     10.93 o 
  -2   2  11       13.69       18.73      5.02 o 
  -1   2  11       10.87        4.79      4.44 o 
   0   2  11        9.58       10.63     10.00 o 
   1   2  11       37.87       39.04      5.52 o 
   2   2  11       54.27       42.96      8.40 o 
   3   2  11        4.22        1.93      5.37 o 
  -8   3  11        4.02        1.89     10.55 o 
  -7   3  11       17.45        3.97     14.03 o 
  -6   3  11       14.41       19.76      8.71 o 
  -5   3  11       14.60        2.03      7.61 o 
  -4   3  11       70.50       46.14     11.50 o 
  -3   3  11       57.09       51.43      7.24 o 
  -2   3  11       58.49       55.03      8.70 o 
  -1   3  11       11.54       11.27      5.30 o 
   0   3  11        3.70        0.09      5.02 o 
   1   3  11        9.97        7.52      8.14 o 
   2   3  11       65.75       63.86      7.07 o 
   3   3  11        6.13        1.38      5.60 o 
  -7   4  11        1.73        7.36      9.93 o 
  -6   4  11        0.06       -4.73      8.59 o 
  -5   4  11       22.14       12.49      8.27 o 
  -4   4  11       49.52       74.97      9.33 o 
  -3   4  11       35.22       42.94      5.80 o 
  -2   4  11       11.85       12.14      5.67 o 
  -1   4  11        5.71        0.03      5.44 o 
   0   4  11        0.94       -7.89      5.49 o 
   1   4  11        6.09        8.13      6.01 o 
   2   4  11       22.86       30.33      6.22 o 
  -7   5  11        4.44        9.06     15.62 o 
  -6   5  11       11.06       11.63      9.32 o 
  -5   5  11       36.36       16.71     15.70 o 
  -4   5  11       52.95       59.11      7.49 o 
  -3   5  11        6.22        5.03      6.82 o 
  -2   5  11        8.62        3.36      6.10 o 
  -1   5  11        5.09       10.93      6.32 o 
   0   5  11        0.01       -0.67      6.13 o 
  -6   6  11        0.10      -12.82      8.91 o 
  -5   6  11       18.94       11.21      7.46 o 
  -4   6  11        2.84        3.02     14.44 o 
  -3   6  11        9.82        5.25      7.50 o 
  -2   6  11        4.65        2.21     14.56 o 
  -1   6  11        5.92        1.52      6.74 o 
  -1 -13  12        7.82       16.96      9.15 o 
   0 -13  12        0.38        6.41     18.72 o 
   1 -13  12        4.00        1.91     11.52 o 
   2 -13  12       32.52       24.12      8.09 o 
   3 -13  12        9.12       17.70     17.77 o 
   4 -13  12       10.98       10.27      7.98 o 
  -2 -12  12        0.40       14.73     10.26 o 
  -1 -12  12        2.21       -6.97      7.37 o 
   0 -12  12        1.64        3.46     12.07 o 
   1 -12  12        6.84        4.11      7.24 o 
   2 -12  12        4.79       19.13      7.18 o 
   3 -12  12        4.14        8.76      6.45 o 
   4 -12  12        9.38       17.22     11.77 o 
   5 -12  12        9.28       13.23      7.62 o 
  -3 -11  12        3.90       11.11     10.69 o 
  -2 -11  12       11.56        4.32      8.33 o 
  -1 -11  12        9.97        9.08      7.50 o 
   0 -11  12       15.00        3.89      7.22 o 
   1 -11  12       16.47       16.60      7.05 o 
   2 -11  12      150.95      188.73     32.61 o 
   3 -11  12        1.47        3.61      5.48 o 
   4 -11  12        8.26        8.07      6.26 o 
   5 -11  12        4.88        4.23      6.30 o 
  -4 -10  12        0.16       -3.77      9.13 o 
  -3 -10  12       34.78       40.23      9.78 o 
  -2 -10  12        3.78        7.81      7.85 o 
  -1 -10  12       36.57       46.56      8.38 o 
   0 -10  12        0.07        2.51      6.55 o 
   1 -10  12       51.01       58.97      7.46 o 
   2 -10  12      106.21      111.90      8.75 o 
   3 -10  12       15.78       13.94      6.13 o 
   4 -10  12        0.95        4.53      5.77 o 
   5 -10  12       13.23       14.97      6.65 o 
   6 -10  12       10.75        6.31      6.89 o 
  -5  -9  12        1.33      -11.03     15.44 o 
  -4  -9  12        2.71       -4.17      8.86 o 
  -3  -9  12        5.82       19.28      8.65 o 
  -2  -9  12       55.19       58.71      9.29 o 
  -1  -9  12       92.21       91.47      9.07 o 
   0  -9  12        0.01       -3.46      6.22 o 
   1  -9  12      100.84      113.31      8.67 o 
   2  -9  12       20.37       45.82      6.32 o 
   3  -9  12        0.03       -0.97      5.07 o 
   4  -9  12        0.41       -6.35      5.07 o 
   5  -9  12      115.36      101.27      9.05 o 
   6  -9  12        7.15        3.43      6.57 o 
  -5  -8  12        0.86       21.62      9.96 o 
  -4  -8  12        3.67        5.98     10.00 o 
  -3  -8  12        1.71       -5.08      9.56 o 
  -2  -8  12       70.71       69.41      8.89 o 
  -1  -8  12       71.54       76.94      8.07 o 
   0  -8  12      115.93      155.10      9.71 o 
   1  -8  12      204.87      233.33     19.02 o 
   2  -8  12        6.57       -0.61      4.84 o 
   3  -8  12        0.16       -1.69      6.34 o 
   4  -8  12       78.66       70.67     10.34 o 
   5  -8  12       37.43       30.10      6.31 o 
   6  -8  12        8.11       -0.39      6.29 o 
  -6  -7  12        3.71        7.21     27.05 o 
  -5  -7  12        2.89       -3.36      8.84 o 
  -4  -7  12        2.34       -1.63      7.76 o 
  -3  -7  12      152.65      122.69     11.01 o 
  -2  -7  12      370.37      440.32     30.82 o 
  -1  -7  12       86.49       94.59     12.44 o 
   0  -7  12      752.61      815.28     22.59 o 
   1  -7  12      231.88      235.58     16.04 o 
   3  -7  12        2.21       -9.77      5.48 o 
   4  -7  12       23.63       34.06      7.65 o 
   5  -7  12        0.00        7.75      7.67 o 
   6  -7  12       27.58       18.39     10.83 o 
  -6  -6  12       29.60        7.09      9.52 o 
  -5  -6  12        4.78       -5.26      8.11 o 
  -4  -6  12       85.46       81.15     10.28 o 
  -3  -6  12        3.11       -2.27      5.97 o 
  -2  -6  12       87.23       93.26      8.39 o 
  -1  -6  12      154.36      176.12      9.65 o 
   1  -6  12       35.40       62.44     10.10 o 
   5  -6  12       34.18       22.71      8.04 o 
   6  -6  12        0.69        7.57      6.05 o 
  -7  -5  12        0.01       -9.61     15.09 o 
  -6  -5  12        3.76       12.52     17.20 o 
  -5  -5  12       28.28       23.84      8.83 o 
  -4  -5  12      110.18      115.17     10.68 o 
  -3  -5  12        8.39       11.66      5.62 o 
  -2  -5  12      220.75      203.16     21.37 o 
  -1  -5  12     1090.72     1238.37     46.66 o 
   0  -5  12      309.32      340.64     18.95 o 
   1  -5  12      172.12      189.43     16.27 o 
   2  -5  12       30.39       19.63      9.63 o 
   5  -5  12       77.59       63.75     10.14 o 
   6  -5  12        8.72       11.84      9.32 o 
  -7  -4  12        9.20       -6.81      9.63 o 
  -6  -4  12        9.31        2.93      8.75 o 
  -5  -4  12      131.71      101.96     25.42 o 
  -4  -4  12       31.24       37.81     11.34 o 
  -3  -4  12        0.22        6.72      5.59 o 
  -2  -4  12       52.22       70.79      5.43 o 
  -1  -4  12     1260.28     1273.39     46.41 o 
   0  -4  12      230.87      234.93     16.81 o 
   1  -4  12      107.03      110.73     13.19 o 
   2  -4  12       32.54       20.81      9.25 o 
   3  -4  12       14.00       11.09      9.33 o 
   4  -4  12        0.34       -5.01      9.99 o 
   5  -4  12       29.37       25.90      7.44 o 
   6  -4  12        0.82       14.10      9.32 o 
  -7  -3  12       14.82       15.76      9.85 o 
  -6  -3  12       13.56       14.25      8.81 o 
  -5  -3  12       15.19       14.17      7.99 o 
  -4  -3  12        0.88       12.92      6.31 o 
  -3  -3  12       45.77       54.16      6.58 o 
  -2  -3  12       90.08      115.79     13.80 o 
  -1  -3  12     1510.31     1571.94     56.81 o 
   0  -3  12      781.20      869.04     36.52 o 
   1  -3  12      149.66      205.74     17.29 o 
   2  -3  12        4.54        1.38      8.50 o 
   3  -3  12        1.38        4.22      9.22 o 
   4  -3  12        0.02       -3.97      9.12 o 
   5  -3  12        0.31        5.69      6.69 o 
  -8  -2  12        1.42       11.15     10.85 o 
  -7  -2  12       27.93       40.65     11.44 o 
  -6  -2  12      115.80      130.58     13.01 o 
  -5  -2  12      219.24      196.32     13.56 o 
  -4  -2  12       45.70       60.08      9.47 o 
  -3  -2  12        0.04        2.44      9.50 o 
  -1  -2  12      125.03      144.91     14.13 o 
   0  -2  12      721.41      770.93     34.06 o 
   1  -2  12      190.08      197.95     17.20 o 
   2  -2  12       67.88       63.45     12.65 o 
   3  -2  12        2.03        5.90     10.16 o 
   4  -2  12        2.30        6.79      5.92 o 
   5  -2  12        7.87        0.95      7.13 o 
  -8  -1  12        0.05       -0.20     10.45 o 
  -7  -1  12       43.63       39.89     11.21 o 
  -6  -1  12      106.13      109.14     11.98 o 
  -5  -1  12        0.43        8.65      7.35 o 
  -4  -1  12       12.54       11.80      9.25 o 
  -3  -1  12       22.34       29.99      6.20 o 
   0  -1  12      189.30      201.27     17.77 o 
   1  -1  12       46.70       66.01     12.38 o 
   2  -1  12       80.57      106.64     15.56 o 
   3  -1  12        2.91        4.25     10.44 o 
   4  -1  12        5.84       17.18      7.16 o 
  -8   0  12        1.04        9.03     10.59 o 
  -7   0  12       39.25       43.45     10.67 o 
  -6   0  12        2.94       -0.97      8.19 o 
  -5   0  12       46.85       44.87      8.33 o 
  -4   0  12      162.75      176.13     11.75 o 
  -3   0  12        9.79        3.89      9.93 o 
  -2   0  12      381.40      447.97     22.40 o 
   0   0  12        7.92      -10.35      8.23 o 
   1   0  12      100.27      120.43     15.92 o 
   2   0  12      188.00      215.06     21.69 o 
   3   0  12       18.47       16.37      8.13 o 
   4   0  12        7.35        6.62      7.02 o 
  -8   1  12        2.58        9.47     10.91 o 
  -7   1  12       46.48       38.27     10.26 o 
  -6   1  12        1.51       21.99     16.89 o 
  -5   1  12       34.95       51.46      8.97 o 
  -4   1  12       60.37       61.79     16.00 o 
  -3   1  12       16.55       31.38      6.71 o 
  -2   1  12        2.87       16.76      5.09 o 
  -1   1  12       81.63       97.90     10.90 o 
   0   1  12       13.62        1.87      9.42 o 
   1   1  12       43.32       49.50      7.17 o 
   2   1  12        0.04        2.62      6.00 o 
   3   1  12        0.11       -0.08      9.48 o 
  -7   2  12       12.97       12.76      9.29 o 
  -6   2  12       17.74       30.58      9.48 o 
  -5   2  12        2.81       -0.39      6.87 o 
  -4   2  12        9.60       13.47      6.55 o 
  -3   2  12        6.41       -5.11      5.66 o 
  -2   2  12        4.07        5.33      5.33 o 
  -1   2  12       16.58       27.27      7.69 o 
   0   2  12        4.23        2.58      7.77 o 
   1   2  12        3.99        4.02      7.55 o 
   2   2  12       34.89       31.39      7.81 o 
  -7   3  12        0.80       -9.91      9.10 o 
  -6   3  12       26.98       32.17     10.97 o 
  -5   3  12        0.47       -2.21      7.38 o 
  -4   3  12        0.38        0.64      6.09 o 
  -3   3  12        4.80        4.58      6.29 o 
  -2   3  12       12.66        7.27      5.54 o 
  -1   3  12        9.21       10.49      5.47 o 
   0   3  12        6.81        8.25      5.60 o 
   1   3  12        2.91        1.54      6.89 o 
  -6   4  12        2.57        8.67      9.07 o 
  -5   4  12        0.00       -8.24      7.18 o 
  -4   4  12        8.30       17.03     12.11 o 
  -3   4  12        0.90        6.76      5.28 o 
  -2   4  12       11.26        9.63      6.54 o 
  -1   4  12        0.43        1.04      5.72 o 
   0   4  12        0.33       -5.01      5.77 o 
  -5   5  12        0.96       -1.53      8.02 o 
  -4   5  12        0.52       11.58      7.67 o 
  -3   5  12        0.78        5.39      7.12 o 
  -2   5  12        5.96       -0.74      6.91 o 
  -1   5  12        4.11       -2.94     10.18 o 
   0 -13  13        2.17       22.80     17.32 o 
   1 -13  13        3.11        8.07      8.65 o 
   2 -13  13       29.93       26.90      8.29 o 
   3 -13  13        0.27        7.86      7.09 o 
  -1 -12  13        0.71        1.16      7.76 o 
   0 -12  13        0.01       -1.50      8.36 o 
   1 -12  13        3.10       -0.21      6.75 o 
   2 -12  13      115.79      117.34     15.11 o 
   3 -12  13        0.04       -2.62      6.05 o 
   4 -12  13        0.29       -3.45      7.17 o 
  -3 -11  13       12.41       23.39      9.67 o 
  -2 -11  13        3.23        3.21      8.08 o 
  -1 -11  13        0.15        2.87      7.25 o 
   0 -11  13        1.05        2.33      6.42 o 
   1 -11  13        7.07       11.12      6.20 o 
   2 -11  13       84.65       82.35      8.54 o 
   3 -11  13       67.64       34.97      7.66 o 
   4 -11  13        0.16        5.67      6.30 o 
   5 -11  13       11.14        4.51      6.80 o 
  -4 -10  13        8.98       10.31      9.42 o 
  -3 -10  13      161.15      143.41     13.35 o 
  -2 -10  13       81.26       72.21     22.64 o 
  -1 -10  13        0.01       12.88      6.73 o 
   0 -10  13       15.50       15.61      6.43 o 
   1 -10  13        5.73        6.48      5.65 o 
   2 -10  13        0.22        1.20      5.28 o 
   3 -10  13       68.71       59.60      7.46 o 
   4 -10  13        0.50       -4.54      7.14 o 
   5 -10  13        7.99        4.67      6.27 o 
  -4  -9  13       30.96       44.73     10.31 o 
  -3  -9  13      113.79      108.10     11.84 o 
  -2  -9  13        1.50       -3.55      6.43 o 
  -1  -9  13        3.00        3.77      9.50 o 
   0  -9  13       36.93       44.45      7.23 o 
   1  -9  13       52.81       50.39      8.11 o 
   2  -9  13        9.15        4.27      6.75 o 
   3  -9  13        5.39       16.59      5.32 o 
   4  -9  13       21.79       15.71      5.87 o 
   5  -9  13       13.06        2.48      9.38 o 
  -5  -8  13        0.05       -2.76      9.04 o 
  -4  -8  13       32.43       22.38      9.05 o 
  -3  -8  13       14.80        5.08      7.16 o 
  -2  -8  13      166.31      143.72     10.93 o 
  -1  -8  13       83.85       86.75      8.80 o 
   0  -8  13       31.99       30.95      6.11 o 
   1  -8  13      183.86      181.56     10.13 o 
   2  -8  13       21.03       27.55      7.98 o 
   3  -8  13        0.46        0.20      6.45 o 
   4  -8  13       50.81       43.87      9.03 o 
   5  -8  13       20.15        4.07      7.71 o 
  -6  -7  13       12.04        2.90      9.80 o 
  -5  -7  13        0.57        1.09      8.65 o 
  -4  -7  13       84.65       71.71     10.41 o 
  -3  -7  13        0.60        0.83      6.30 o 
  -2  -7  13       54.80       52.62     15.66 o 
  -1  -7  13      209.24      207.52     10.55 o 
   0  -7  13       15.86        1.89      9.57 o 
   5  -7  13        4.22        0.66      7.63 o 
  -6  -6  13        4.39        4.20      9.25 o 
  -5  -6  13        2.55       -0.10      7.97 o 
  -4  -6  13       82.33       71.61      9.79 o 
  -3  -6  13       57.41       63.43     16.76 o 
  -2  -6  13       24.87       31.01      7.31 o 
  -1  -6  13        3.67       -8.44      9.72 o 
   1  -6  13       77.62       75.77     11.56 o 
   2  -6  13        8.78        2.49      8.44 o 
   5  -6  13       19.43        8.15      7.93 o 
  -6  -5  13       44.18       42.67     10.79 o 
  -5  -5  13        6.04       24.33     11.99 o 
  -4  -5  13       14.10       10.22      6.65 o 
  -3  -5  13       93.56       78.08      8.45 o 
  -2  -5  13        6.14        9.01      5.00 o 
   1  -5  13       57.75       68.55     11.64 o 
   2  -5  13       36.79       46.79     11.22 o 
   3  -5  13        4.16        2.43      9.52 o 
   4  -5  13       41.02       29.88     12.85 o 
   5  -5  13        8.84       -1.96     11.89 o 
  -7  -4  13        0.61        6.07      9.84 o 
  -6  -4  13       15.43        3.36     11.71 o 
  -5  -4  13       70.37       61.61      9.50 o 
  -4  -4  13       93.29      101.24     15.36 o 
  -3  -4  13        5.25        4.22      5.52 o 
  -2  -4  13        1.92        3.83     11.06 o 
   0  -4  13        3.32        5.51      7.28 o 
   1  -4  13       16.41       23.69      9.60 o 
   2  -4  13       43.10       27.44     10.13 o 
   3  -4  13        6.87       -2.99      8.93 o 
   4  -4  13        2.02        1.90     10.59 o 
   5  -4  13        6.60        4.26      6.59 o 
  -7  -3  13        0.66       -7.48      9.03 o 
  -6  -3  13       10.32        6.37     11.74 o 
  -5  -3  13       14.71       14.05      7.88 o 
  -4  -3  13        0.08        2.68     10.35 o 
  -3  -3  13        1.25        5.12      4.68 o 
  -1  -3  13       36.91       25.90      8.68 o 
   0  -3  13       18.70       11.70      8.81 o 
   1  -3  13       90.45      104.82     14.28 o 
   2  -3  13        8.98       -3.81      8.69 o 
   3  -3  13       51.31       56.22     13.25 o 
   4  -3  13        0.11        4.65     11.21 o 
  -7  -2  13        4.95       -6.17      9.49 o 
  -6  -2  13        6.19       -1.92     12.15 o 
  -5  -2  13        7.09        9.94     10.92 o 
  -4  -2  13       85.23       75.03      8.83 o 
  -3  -2  13       32.78       23.24      6.03 o 
   0  -2  13       27.73       42.26     10.63 o 
   1  -2  13      108.73      113.33     14.90 o 
   2  -2  13       27.50       27.47     11.33 o 
   3  -2  13      113.24       90.32     16.28 o 
   4  -2  13        0.02        1.00     10.31 o 
  -7  -1  13        1.37        0.61      9.46 o 
  -6  -1  13        1.48       -4.62      7.45 o 
  -5  -1  13       75.52       83.24     24.37 o 
  -4  -1  13        1.42        4.10     14.03 o 
  -3  -1  13       47.90       59.26      7.30 o 
   0  -1  13       46.03       40.83     11.18 o 
   1  -1  13        6.55        6.58      9.21 o 
   2  -1  13       14.12       23.64     10.45 o 
   3  -1  13        3.69        5.12     10.28 o 
  -7   0  13        0.00      -11.87      7.95 o 
  -6   0  13       14.11       11.14      9.45 o 
  -5   0  13       12.26        1.78      7.47 o 
  -4   0  13       54.69       23.59      7.14 o 
  -3   0  13        5.24       12.21      5.90 o 
  -2   0  13      197.99      202.07     15.55 o 
   0   0  13       23.06       11.09      9.67 o 
   1   0  13       34.08       10.33     10.58 o 
   2   0  13      105.99      121.06     17.38 o 
   3   0  13       12.70       11.91     11.31 o 
  -7   1  13       13.31       16.97     12.26 o 
  -6   1  13       20.67       17.67     16.06 o 
  -5   1  13        0.06       -5.70      7.03 o 
  -4   1  13       31.98       20.24      7.73 o 
  -3   1  13        9.29        1.43      5.94 o 
  -2   1  13       16.47       14.82      9.14 o 
  -1   1  13        0.87        3.78      7.36 o 
   1   1  13       25.55       30.94      6.88 o 
   2   1  13       29.57       35.17      7.75 o 
  -6   2  13        0.06       -6.37      8.15 o 
  -5   2  13        0.11       -0.09     12.60 o 
  -4   2  13       23.02        9.44      7.28 o 
  -3   2  13      154.93      141.97     10.18 o 
  -2   2  13       26.00       26.01      5.82 o 
  -1   2  13        0.62        6.97      7.02 o 
   0   2  13        2.39       -3.23     10.20 o 
   1   2  13       16.90       16.97      7.03 o 
  -6   3  13        5.72      -20.53     15.35 o 
  -5   3  13        0.13       -7.26     15.38 o 
  -4   3  13        1.79       -1.44      6.72 o 
  -3   3  13      183.93      209.62     12.39 o 
  -2   3  13       10.51        2.10      5.95 o 
  -1   3  13        2.33       -0.27      5.66 o 
   0   3  13        5.62       15.02     16.75 o 
  -5   4  13        3.80       -7.19      7.68 o 
  -4   4  13        0.06        3.53      7.31 o 
  -3   4  13       24.58       33.15     20.90 o 
  -2   4  13       11.10        7.50      5.42 o 
   0 -12  14        1.08        1.18     12.22 o 
   1 -12  14        0.23        4.27     15.99 o 
   2 -12  14        0.35        3.72      6.22 o 
   3 -12  14        3.92        7.38      7.07 o 
  -2 -11  14        1.21       -2.33      7.55 o 
  -1 -11  14        0.01       -4.11      9.36 o 
   0 -11  14        1.52       -3.28      6.63 o 
   1 -11  14        1.04        0.74      6.01 o 
   2 -11  14        3.12        4.67      5.87 o 
   3 -11  14       32.33       18.72      6.16 o 
   4 -11  14        4.32       -2.04      6.15 o 
  -3 -10  14       16.48       15.39      8.98 o 
  -2 -10  14       39.41       38.54      8.50 o 
  -1 -10  14        0.34        3.43      6.38 o 
   0 -10  14        0.25       12.27      6.44 o 
   1 -10  14        0.63        7.78      5.76 o 
   2 -10  14        3.58       -4.88      5.24 o 
   3 -10  14       73.43       78.13     11.56 o 
   4 -10  14        0.69       -2.19      5.50 o 
  -4  -9  14        0.33        9.14      8.78 o 
  -3  -9  14        1.13       11.66     11.15 o 
  -2  -9  14        3.14       -4.54      6.47 o 
  -1  -9  14        7.39        5.99      6.07 o 
   0  -9  14        0.67        0.72      5.58 o 
   1  -9  14       26.63       23.53      5.44 o 
   2  -9  14        0.24       -2.25      7.61 o 
   3  -9  14       20.68       25.21      8.22 o 
   4  -9  14       20.25       15.89      8.38 o 
  -4  -8  14        1.39        2.57      8.41 o 
  -3  -8  14       55.75       35.70      8.19 o 
  -2  -8  14       55.95       45.53      7.71 o 
  -1  -8  14      143.47      140.65      9.58 o 
   0  -8  14        6.78       18.92     10.27 o 
   1  -8  14       45.50       59.04     10.46 o 
   2  -8  14        0.91       18.63      7.65 o 
   4  -8  14       32.19       29.05      8.28 o 
  -5  -7  14        1.04      -21.55     14.13 o 
  -4  -7  14        1.55       -2.72      7.43 o 
  -3  -7  14       34.73       39.58      7.69 o 
  -2  -7  14        5.79        7.61      9.32 o 
  -1  -7  14       46.25       42.74      6.21 o 
   0  -7  14        9.78       22.76      9.51 o 
   2  -7  14       17.28       20.18     10.21 o 
  -5  -6  14        9.22        8.73      8.78 o 
  -4  -6  14        0.34        6.47      7.76 o 
  -3  -6  14        3.58       -1.32      6.16 o 
  -2  -6  14       50.81       62.86      7.35 o 
  -1  -6  14       45.03       45.86     11.35 o 
   2  -6  14       43.28       61.46     12.16 o 
   3  -6  14        2.33       11.74     10.75 o 
   4  -6  14       38.37       26.85     12.94 o 
  -6  -5  14       10.18       30.01     21.75 o 
  -5  -5  14        1.15        4.08      7.55 o 
  -4  -5  14       26.57       30.47      7.65 o 
  -3  -5  14       42.22       28.35      6.94 o 
  -2  -5  14       17.82       19.08     11.85 o 
   1  -5  14        1.21       -1.13      7.99 o 
   2  -5  14        3.10        0.73      9.02 o 
   3  -5  14        0.29       11.82      9.94 o 
   4  -5  14       13.18       10.91     11.84 o 
  -6  -4  14       10.71        8.71      8.75 o 
  -5  -4  14        4.68       -5.37      7.10 o 
  -4  -4  14        3.10       -5.31      6.22 o 
  -3  -4  14       37.74       43.71      7.03 o 
  -2  -4  14       20.65       13.67     11.17 o 
   0  -4  14       18.31       11.93      8.65 o 
   1  -4  14       22.11       25.32      9.75 o 
   2  -4  14        0.09       -2.87      8.25 o 
   3  -4  14       53.65       70.14     14.11 o 
   4  -4  14        0.04       10.81     12.04 o 
  -6  -3  14       15.92       13.42     16.16 o 
  -5  -3  14       61.85       39.91      8.74 o 
  -4  -3  14        5.73        0.17     18.22 o 
  -3  -3  14       59.46       61.40     10.23 o 
  -2  -3  14       46.52       37.45     11.51 o 
   0  -3  14        0.12       -9.93      8.06 o 
   1  -3  14       72.28       73.01     13.07 o 
   2  -3  14        7.14        7.88      9.37 o 
   3  -3  14       46.39       10.72     11.38 o 
  -6  -2  14        8.92       15.42      8.89 o 
  -5  -2  14        8.56       -0.04      6.43 o 
  -4  -2  14       15.71        9.13      6.32 o 
  -3  -2  14        5.17        4.34      5.40 o 
   0  -2  14        2.58       -2.29      8.35 o 
   1  -2  14       15.34        4.70      9.80 o 
   2  -2  14        0.87       -6.78      9.16 o 
   3  -2  14       12.47       26.30     13.14 o 
  -6  -1  14       43.79       39.38     14.80 o 
  -5  -1  14        0.00       -2.82      6.99 o 
  -4  -1  14        3.71       -2.97      8.79 o 
  -3  -1  14       21.17       13.07     11.70 o 
   0  -1  14        1.20       -5.61      8.70 o 
   1  -1  14        0.01        8.69      9.91 o 
   2  -1  14       17.91        8.22     10.71 o 
  -6   0  14       24.71       16.21     13.86 o 
  -5   0  14        5.29       -0.41      7.04 o 
  -4   0  14        0.07       -0.37      6.47 o 
  -3   0  14       51.16       45.65     12.65 o 
  -2   0  14       37.17       18.42      9.61 o 
   0   0  14        0.92       -2.23      9.62 o 
   1   0  14        0.29       -5.80      9.85 o 
   2   0  14        0.04      -11.57     10.48 o 
  -6   1  14        3.83       13.74      9.65 o 
  -5   1  14       18.32       24.79     10.55 o 
  -4   1  14        0.25        4.63      9.00 o 
  -3   1  14       30.59       29.95      7.06 o 
  -2   1  14       21.65       20.96      9.95 o 
  -1   1  14        0.05        2.07      8.35 o 
   0   1  14        1.31       -3.80      7.51 o 
   1   1  14        0.02        3.38     11.04 o 
  -5   2  14        0.45       -8.19      8.58 o 
  -4   2  14        0.54       -7.27      6.87 o 
  -3   2  14       41.90       40.91     16.48 o 
  -2   2  14        0.17        5.10      9.89 o 
  -1   2  14        0.30        3.59      8.88 o 
  -3   3  14       29.33       20.77      7.50 o 
  -1 -11  15        6.90       10.79      7.24 o 
   0 -11  15        9.49        8.92      6.52 o 
   1 -11  15        5.98        7.27      6.35 o 
   2 -11  15       23.59       20.71     11.87 o 
  -2 -10  15       12.38        3.36      6.99 o 
  -1 -10  15        1.74        7.55      6.84 o 
   0 -10  15       11.71        9.95      6.01 o 
   1 -10  15        0.24        5.44      5.43 o 
   2 -10  15       17.54       27.74      9.74 o 
   3 -10  15        1.52       12.12      8.34 o 
  -3  -9  15        1.02       -1.78      7.30 o 
  -2  -9  15        0.02        7.45      6.65 o 
  -1  -9  15        3.05       12.33      7.01 o 
   0  -9  15        9.58       15.05      5.57 o 
   1  -9  15       30.00       27.76      9.62 o 
   2  -9  15        1.37        4.97      7.69 o 
   3  -9  15       34.95       48.87      9.46 o 
  -4  -8  15        0.36        5.03     11.37 o 
  -3  -8  15        2.40       16.49     15.24 o 
  -2  -8  15        0.24        8.31      7.33 o 
  -1  -8  15       16.36       16.73     10.96 o 
   0  -8  15        6.31       20.79     10.18 o 
   1  -8  15       74.65       86.74     11.24 o 
  -4  -7  15        1.14        5.82      7.35 o 
  -3  -7  15        0.00        4.22      7.68 o 
  -2  -7  15        0.29        0.83      9.69 o 
  -1  -7  15       15.07       20.92     11.56 o 
   3  -7  15        0.12        3.11     10.12 o 
  -5  -6  15        6.44       -0.14      7.39 o 
  -4  -6  15        1.71        3.61      9.29 o 
  -3  -6  15        0.17       -0.14      6.27 o 
  -2  -6  15       14.52       -3.46     11.72 o 
   2  -6  15       23.23       37.12     11.50 o 
   3  -6  15       10.94        5.71     10.56 o 
  -5  -5  15        5.38        4.51      7.37 o 
  -4  -5  15        0.05      -11.44      6.57 o 
  -3  -5  15        3.51        8.76      8.32 o 
  -2  -5  15        3.53      -16.89     11.01 o 
   2  -5  15       22.25       43.02     12.11 o 
   3  -5  15       21.83       37.67     12.15 o 
  -5  -4  15        2.74        0.95      7.35 o 
  -4  -4  15        0.77       -7.24     10.85 o 
  -3  -4  15        0.55        7.04     13.22 o 
   1  -4  15       53.29       55.53     12.00 o 
   2  -4  15        0.00       -7.45      9.29 o 
   3  -4  15        2.17        3.67     11.09 o 
  -5  -3  15        0.08        3.21     10.09 o 
  -4  -3  15        2.05        3.61      7.10 o 
  -3  -3  15        0.23      -21.47     12.32 o 
   0  -3  15        2.94       -7.46      8.56 o 
   1  -3  15       28.57       28.00     11.24 o 
   2  -3  15        2.76        5.21     10.21 o 
  -5  -2  15        0.03       -2.67      6.65 o 
  -4  -2  15        0.10       -7.47     13.59 o 
  -3  -2  15        0.15       -8.81     12.16 o 
   0  -2  15        3.73        3.78      8.51 o 
   1  -2  15        3.53       -5.00      9.08 o 
   2  -2  15       11.94        2.34     11.06 o 
  -5  -1  15        4.21       -3.39     21.40 o 
  -4  -1  15       10.70        0.52      8.95 o 
  -3  -1  15        2.71      -14.45     10.70 o 
   0  -1  15        0.84        1.06      9.82 o 
   1  -1  15        5.33       24.59     12.91 o 
  -5   0  15       14.22       -7.73     17.24 o 
  -4   0  15        0.07       -1.64      6.52 o 
  -3   0  15        0.06      -12.22     10.67 o 
  -2   0  15        0.25        4.06      9.36 o 
  -4   1  15        0.38       -5.68      7.05 o 
  -3   1  15       20.19       28.55     12.72 o 
  -2   1  15       12.44       -1.54      9.97 o 
   0 -10  16       15.60       31.23     10.36 o 
  -2  -9  16       36.91       43.20      7.86 o 
  -1  -9  16       26.10       24.67     12.88 o 
   0  -9  16        2.12       29.93     10.90 o 
   1  -9  16        6.33       15.03      8.87 o 
  -3  -8  16        3.38       12.11      7.41 o 
  -2  -8  16       47.17       51.94      7.57 o 
  -1  -8  16       13.89       21.84     12.17 o 
   0  -8  16       18.80       50.54     11.16 o 
  -3  -7  16       13.70       24.65      7.32 o 
  -2  -7  16       14.91       26.85     13.62 o 
  -1  -7  16        4.78       10.41     11.39 o 
  -4  -6  16       23.45       32.52      8.37 o 
  -3  -6  16       28.60       47.88     15.58 o 
  -2  -6  16       13.32        6.99     12.35 o 
  -4  -5  16        7.86        4.76      7.57 o 
  -3  -5  16       32.14       21.88     14.53 o 
   2  -5  16        1.07        9.28     10.28 o 
  -4  -4  16        2.07        0.63      6.77 o 
  -3  -4  16       40.60       55.37     15.20 o 
   1  -4  16        4.79       -3.73      9.31 o 
  -4  -3  16       12.16       19.47      6.96 o 
  -3  -3  16       44.15       41.46     14.89 o 
   1  -3  16       22.17       -3.01     10.29 o 
  -4  -2  16        9.07       -9.32     14.08 o 
  -3  -2  16        9.34        2.91     12.90 o 
   0  -2  16       11.12       19.77     10.84 o 
  -3  -1  16        5.13        4.59     11.82 o 
                                                 
